# Supplementary material for: Cell fixation improves performance of in situ crosslinking mass spectrometry while preserving cellular ultrastructure
Source: Nat Commun. 2024 Oct 2;15:8537. doi: 10.1038/s41467-024-52844-y (PMC11447256; doi:10.1038/s41467-024-52844-y)
Supplement: Supplementary file 3 — Supplementary Data 1 [file 41467_2024_52844_MOESM3_ESM.csv]

Summary statistics for in situ crosslinking using either DSS or PhoX crosslinkers, 5% and 1% FDR
Sample	CSMs (#)		CSMs Mono-links (#)		CSMs Loop-links (#)		CSMs IntrasXLs (#)		CSMs IntersXLs (#)		URP Loop-links (#)		URP IntrasXLs (#)		URP IntersXLs (#)		PPIs (#)
FDR	5%	1%	5%	1%	5%	1%	5%	1%	5%	1%	5%	1%	5%	1%	5%	1%	5%	1%
Live cells	29766	24555	181337	153136	23486	18851	5679	5151	601	553	4608	3440	1209	1144	139	113	99	79
Fixed cells	36793	33449	102807	97673	30363	26974	5835	5983	595	492	6206	5090	1186	1218	183	151	137	106
Fix+Perm	55630	46499	121252	101516	45598	36546	9557	9557	475	396	9779	7231	2036	2026	187	143	136	97
Fixd 3X DSS	83514	73189	197610	168166	54687	45506	25920	25651	2907	2032	11817	9086	5292	5183	779	514	399	238
Fix+Perm - 1X PhoX	168177	148972	453121	385193	114307	96918	50853	50462	3017	1592	21362	16707	9760	9634	962	499	438	241
Fix+Perm - 3X PhoX	299209	282616	670112	602082	200510	183230	90712	94472	7987	4914	27843	22473	11967	12241	2002	1201	915	539
