# Supplementary material for: Cell fixation improves performance of in situ crosslinking mass spectrometry while preserving cellular ultrastructure
Source: Nat Commun. 2024 Oct 2;15:8537. doi: 10.1038/s41467-024-52844-y (PMC11447256; doi:10.1038/s41467-024-52844-y)
Supplement: Supplementary file 6 — Supplementary Data 4 [file 41467_2024_52844_MOESM6_ESM.csv]

PPI listing from a 3X PhoX crosslinking experiment, at 5% FDR, with STRING scores
Protein 1	Protein 2	Protein 1 names	Gene Ontology (biological process) 1	Gene Ontology (cellular component) 1	Gene Ontology (molecular function) 1	Protein 2 names	Gene Ontology (biological process) 2	Gene Ontology (cellular component) 2	Gene Ontology (molecular function) 2	STRING_score
P46781	P84098	Small ribosomal subunit protein uS4 (40S ribosomal protein S9)	cytoplasmic translation [GO:0002181]; positive regulation of cell population proliferation [GO:0008284]; ribosomal small subunit biogenesis [GO:0042274]; translation [GO:0006412]	cytoplasm [GO:0005737]; cytosol [GO:0005829]; cytosolic ribosome [GO:0022626]; cytosolic small ribosomal subunit [GO:0022627]; extracellular exosome [GO:0070062]; focal adhesion [GO:0005925]; membrane [GO:0016020]; nucleolus [GO:0005730]; nucleoplasm [GO:0005654]; nucleus [GO:0005634]; ribonucleoprotein complex [GO:1990904]; ribosome [GO:0005840]; small-subunit processome [GO:0032040]; synapse [G…	RNA binding [GO:0003723]; rRNA binding [GO:0019843]; structural constituent of ribosome [GO:0003735]; translation regulator activity [GO:0045182]	Large ribosomal subunit protein eL19 (60S ribosomal protein L19)	cytoplasmic translation [GO:0002181]; translation [GO:0006412]	cytoplasm [GO:0005737]; cytosol [GO:0005829]; cytosolic large ribosomal subunit [GO:0022625]; cytosolic ribosome [GO:0022626]; focal adhesion [GO:0005925]; membrane [GO:0016020]; nucleolus [GO:0005730]; synapse [GO:0045202]	RNA binding [GO:0003723]; structural constituent of ribosome [GO:0003735]	999
O43707	P12814	Alpha-actinin-4 (Non-muscle alpha-actinin 4)	actin cytoskeleton organization [GO:0030036]; muscle cell development [GO:0055001]; negative regulation of substrate adhesion-dependent cell spreading [GO:1900025]; peroxisome proliferator activated receptor signaling pathway [GO:0035357]; positive regulation of cell migration [GO:0030335]; positive regulation of non-canonical NF-kappaB signal transduction [GO:1901224]; positive regulation of sod…	actin cytoskeleton [GO:0015629]; cell junction [GO:0030054]; cell projection [GO:0042995]; cortical actin cytoskeleton [GO:0030864]; cytoplasm [GO:0005737]; extracellular exosome [GO:0070062]; extracellular region [GO:0005576]; extracellular space [GO:0005615]; focal adhesion [GO:0005925]; nucleus [GO:0005634]; perinuclear region of cytoplasm [GO:0048471]; plasma membrane [GO:0005886]; platelet a…	actin binding [GO:0003779]; actin filament binding [GO:0051015]; calcium ion binding [GO:0005509]; chromatin DNA binding [GO:0031490]; integrin binding [GO:0005178]; nuclear receptor binding [GO:0016922]; nuclear receptor coactivator activity [GO:0030374]; nuclear retinoic acid receptor binding [GO:0042974]; nucleoside binding [GO:0001882]; protein homodimerization activity [GO:0042803]; RNA bind…	Alpha-actinin-1 (Alpha-actinin cytoskeletal isoform) (F-actin cross-linking protein) (Non-muscle alpha-actinin-1)	actin cytoskeleton organization [GO:0030036]; actin filament bundle assembly [GO:0051017]; actin filament network formation [GO:0051639]; actin filament organization [GO:0007015]; focal adhesion assembly [GO:0048041]; muscle cell development [GO:0055001]; platelet formation [GO:0030220]; platelet morphogenesis [GO:0036344]; regulation of apoptotic process [GO:0042981]	brush border [GO:0005903]; cell junction [GO:0030054]; cell projection [GO:0042995]; cell-cell junction [GO:0005911]; cortical actin cytoskeleton [GO:0030864]; cytoplasm [GO:0005737]; cytosol [GO:0005829]; extracellular exosome [GO:0070062]; extracellular region [GO:0005576]; extracellular space [GO:0005615]; fascia adherens [GO:0005916]; focal adhesion [GO:0005925]; glutamatergic synapse [GO:009…	actin filament binding [GO:0051015]; calcium ion binding [GO:0005509]; double-stranded RNA binding [GO:0003725]; integrin binding [GO:0005178]; nuclear receptor coactivator activity [GO:0030374]; protein homodimerization activity [GO:0042803]; structural constituent of postsynapse [GO:0099186]; transmembrane transporter binding [GO:0044325]; vinculin binding [GO:0017166]	998
P39019	P62249	Small ribosomal subunit protein eS19 (40S ribosomal protein S19)	antimicrobial humoral immune response mediated by antimicrobial peptide [GO:0061844]; cytoplasmic translation [GO:0002181]; defense response to Gram-negative bacterium [GO:0050829]; erythrocyte differentiation [GO:0030218]; killing of cells of another organism [GO:0031640]; maturation of SSU-rRNA [GO:0030490]; maturation of SSU-rRNA from tricistronic rRNA transcript (SSU-rRNA, 5.8S rRNA, LSU-rRNA…	cytoplasm [GO:0005737]; cytosol [GO:0005829]; cytosolic ribosome [GO:0022626]; cytosolic small ribosomal subunit [GO:0022627]; extracellular exosome [GO:0070062]; focal adhesion [GO:0005925]; membrane [GO:0016020]; nucleolus [GO:0005730]; nucleoplasm [GO:0005654]; postsynaptic density [GO:0014069]; ribosome [GO:0005840]; small-subunit processome [GO:0032040]	fibroblast growth factor binding [GO:0017134]; identical protein binding [GO:0042802]; protein kinase binding [GO:0019901]; RNA binding [GO:0003723]; structural constituent of ribosome [GO:0003735]	Small ribosomal subunit protein uS9 (40S ribosomal protein S16)	cellular response to leukemia inhibitory factor [GO:1990830]; cytoplasmic translation [GO:0002181]; maturation of SSU-rRNA from tricistronic rRNA transcript (SSU-rRNA, 5.8S rRNA, LSU-rRNA) [GO:0000462]; ribosomal small subunit biogenesis [GO:0042274]; rRNA processing [GO:0006364]; translation [GO:0006412]	cytoplasm [GO:0005737]; cytosol [GO:0005829]; cytosolic ribosome [GO:0022626]; cytosolic small ribosomal subunit [GO:0022627]; extracellular exosome [GO:0070062]; focal adhesion [GO:0005925]; membrane [GO:0016020]; nucleolus [GO:0005730]; nucleoplasm [GO:0005654]; small ribosomal subunit [GO:0015935]; small-subunit processome [GO:0032040]; synapse [GO:0045202]	RNA binding [GO:0003723]; structural constituent of ribosome [GO:0003735]	999
P06899	P0C0S8	Histone H2B type 1-J (Histone H2B.1) (Histone H2B.r) (H2B/r)	antibacterial humoral response [GO:0019731]; antimicrobial humoral immune response mediated by antimicrobial peptide [GO:0061844]; chromatin organization [GO:0006325]; defense response to Gram-negative bacterium [GO:0050829]; defense response to Gram-positive bacterium [GO:0050830]; innate immune response in mucosa [GO:0002227]; killing of cells of another organism [GO:0031640]; negative regulati…	CENP-A containing nucleosome [GO:0043505]; cytosol [GO:0005829]; extracellular space [GO:0005615]; nucleoplasm [GO:0005654]; nucleosome [GO:0000786]; nucleus [GO:0005634]	DNA binding [GO:0003677]; lipopolysaccharide binding [GO:0001530]; protein heterodimerization activity [GO:0046982]; structural constituent of chromatin [GO:0030527]	Histone H2A type 1 (H2A.1) (Histone H2A/ptl)	heterochromatin organization [GO:0070828]	extracellular exosome [GO:0070062]; nucleosome [GO:0000786]; nucleus [GO:0005634]	enzyme binding [GO:0019899]; nucleosomal DNA binding [GO:0031492]; protein heterodimerization activity [GO:0046982]; structural constituent of chromatin [GO:0030527]	990
P62701	P62847	Small ribosomal subunit protein eS4, X isoform (40S ribosomal protein S4) (SCR10) (Single copy abundant mRNA protein)	cytoplasmic translation [GO:0002181]; positive regulation of cell population proliferation [GO:0008284]; positive regulation of translation [GO:0045727]; ribosomal small subunit biogenesis [GO:0042274]; translation [GO:0006412]	cytoplasmic ribonucleoprotein granule [GO:0036464]; cytosol [GO:0005829]; cytosolic ribosome [GO:0022626]; cytosolic small ribosomal subunit [GO:0022627]; extracellular exosome [GO:0070062]; focal adhesion [GO:0005925]; membrane [GO:0016020]; nucleolus [GO:0005730]; nucleoplasm [GO:0005654]; ribonucleoprotein complex [GO:1990904]; ribosome [GO:0005840]; small ribosomal subunit [GO:0015935]; small…	RNA binding [GO:0003723]; rRNA binding [GO:0019843]; structural constituent of ribosome [GO:0003735]	Small ribosomal subunit protein eS24 (40S ribosomal protein S24)	cytoplasmic translation [GO:0002181]; erythrocyte homeostasis [GO:0034101]; ribosomal small subunit biogenesis [GO:0042274]; rRNA processing [GO:0006364]; translation [GO:0006412]	cytoplasm [GO:0005737]; cytosol [GO:0005829]; cytosolic ribosome [GO:0022626]; cytosolic small ribosomal subunit [GO:0022627]; endoplasmic reticulum [GO:0005783]; membrane [GO:0016020]; nucleolus [GO:0005730]; nucleoplasm [GO:0005654]; nucleus [GO:0005634]; small ribosomal subunit [GO:0015935]; small-subunit processome [GO:0032040]	RNA binding [GO:0003723]; structural constituent of ribosome [GO:0003735]; translation initiation factor binding [GO:0031369]	999
P61513	P62917	Large ribosomal subunit protein eL43 (60S ribosomal protein L37a)	cytoplasmic translation [GO:0002181]; translation [GO:0006412]	cytoplasm [GO:0005737]; cytosol [GO:0005829]; cytosolic large ribosomal subunit [GO:0022625]; cytosolic ribosome [GO:0022626]; extracellular exosome [GO:0070062]; focal adhesion [GO:0005925]; nucleus [GO:0005634]	metal ion binding [GO:0046872]; RNA binding [GO:0003723]; structural constituent of ribosome [GO:0003735]	Large ribosomal subunit protein uL2 (60S ribosomal protein L8)	cytoplasmic translation [GO:0002181]; translation [GO:0006412]	cytoplasm [GO:0005737]; cytosol [GO:0005829]; cytosolic large ribosomal subunit [GO:0022625]; cytosolic ribosome [GO:0022626]; focal adhesion [GO:0005925]; membrane [GO:0016020]; nucleoplasm [GO:0005654]; postsynapse [GO:0098794]; postsynaptic density [GO:0014069]	RNA binding [GO:0003723]; rRNA binding [GO:0019843]; structural constituent of ribosome [GO:0003735]	999
O14737	P49368	Programmed cell death protein 5 (TF-1 cell apoptosis-related protein 19) (Protein TFAR19)	apoptotic process [GO:0006915]; cellular response to transforming growth factor beta stimulus [GO:0071560]; negative regulation of cell population proliferation [GO:0008285]; negative regulation of chaperone-mediated protein folding [GO:1903645]; positive regulation of apoptotic process [GO:0043065]; positive regulation of cysteine-type endopeptidase activity involved in apoptotic process [GO:004…	cytoplasm [GO:0005737]; cytosol [GO:0005829]; extracellular exosome [GO:0070062]; nucleus [GO:0005634]	acetyltransferase activator activity [GO:0010698]; beta-tubulin binding [GO:0048487]; DNA binding [GO:0003677]; heparin binding [GO:0008201]	T-complex protein 1 subunit gamma (TCP-1-gamma) (CCT-gamma) (Chaperonin containing T-complex polypeptide 1 subunit 3) (hTRiC5)	binding of sperm to zona pellucida [GO:0007339]; chaperone-mediated protein folding [GO:0061077]; positive regulation of establishment of protein localization to telomere [GO:1904851]; positive regulation of protein localization to Cajal body [GO:1904871]; positive regulation of telomerase RNA localization to Cajal body [GO:1904874]; positive regulation of telomere maintenance via telomerase [GO:…	cell body [GO:0044297]; chaperonin-containing T-complex [GO:0005832]; cytoskeleton [GO:0005856]; cytosol [GO:0005829]; extracellular exosome [GO:0070062]; microtubule [GO:0005874]; zona pellucida receptor complex [GO:0002199]	ATP binding [GO:0005524]; ATP hydrolysis activity [GO:0016887]; ATP-dependent protein folding chaperone [GO:0140662]; protein folding chaperone [GO:0044183]; RNA binding [GO:0003723]; unfolded protein binding [GO:0051082]	658
P19022	P35222	Cadherin-2 (CDw325) (Neural cadherin) (N-cadherin) (CD antigen CD325)	adherens junction organization [GO:0034332]; blood vessel morphogenesis [GO:0048514]; brain development [GO:0007420]; brain morphogenesis [GO:0048854]; calcium-dependent cell-cell adhesion via plasma membrane cell adhesion molecules [GO:0016339]; cell adhesion [GO:0007155]; cell morphogenesis [GO:0000902]; cell-cell adhesion [GO:0098609]; cell-cell adhesion mediated by cadherin [GO:0044331]; cell…	adherens junction [GO:0005912]; apical part of cell [GO:0045177]; apical plasma membrane [GO:0016324]; apicolateral plasma membrane [GO:0016327]; basolateral plasma membrane [GO:0016323]; catenin complex [GO:0016342]; cell junction [GO:0030054]; cell surface [GO:0009986]; cell-cell junction [GO:0005911]; collagen-containing extracellular matrix [GO:0062023]; cytoplasm [GO:0005737]; desmosome [GO:…	alpha-catenin binding [GO:0045294]; beta-catenin binding [GO:0008013]; cadherin binding [GO:0045296]; calcium ion binding [GO:0005509]; gamma-catenin binding [GO:0045295]; identical protein binding [GO:0042802]; protein kinase binding [GO:0019901]; protein phosphatase binding [GO:0019903]; RNA binding [GO:0003723]	Catenin beta-1 (Beta-catenin)	acinar cell differentiation [GO:0090425]; adherens junction assembly [GO:0034333]; anterior/posterior axis specification [GO:0009948]; apoptotic signaling pathway [GO:0097190]; astrocyte-dopaminergic neuron signaling [GO:0036520]; bone resorption [GO:0045453]; branching involved in blood vessel morphogenesis [GO:0001569]; branching involved in ureteric bud morphogenesis [GO:0001658]; canonical Wn…	adherens junction [GO:0005912]; apical part of cell [GO:0045177]; apicolateral plasma membrane [GO:0016327]; basolateral plasma membrane [GO:0016323]; beta-catenin destruction complex [GO:0030877]; beta-catenin-ICAT complex [GO:1990711]; beta-catenin-TCF complex [GO:1990907]; beta-catenin-TCF7L2 complex [GO:0070369]; bicellular tight junction [GO:0005923]; catenin complex [GO:0016342]; cell corte…	alpha-catenin binding [GO:0045294]; cadherin binding [GO:0045296]; chromatin binding [GO:0003682]; disordered domain specific binding [GO:0097718]; DNA-binding transcription factor binding [GO:0140297]; enzyme binding [GO:0019899]; histone methyltransferase binding [GO:1990226]; I-SMAD binding [GO:0070411]; kinase binding [GO:0019900]; nuclear estrogen receptor binding [GO:0030331]; nuclear recep…	999
P49207	P84098	Large ribosomal subunit protein eL34 (60S ribosomal protein L34)	cytoplasmic translation [GO:0002181]; translation [GO:0006412]	cytoplasm [GO:0005737]; cytosol [GO:0005829]; cytosolic large ribosomal subunit [GO:0022625]; cytosolic ribosome [GO:0022626]; endoplasmic reticulum [GO:0005783]; extracellular exosome [GO:0070062]; nucleolus [GO:0005730]; synapse [GO:0045202]	cadherin binding [GO:0045296]; RNA binding [GO:0003723]; structural constituent of ribosome [GO:0003735]	Large ribosomal subunit protein eL19 (60S ribosomal protein L19)	cytoplasmic translation [GO:0002181]; translation [GO:0006412]	cytoplasm [GO:0005737]; cytosol [GO:0005829]; cytosolic large ribosomal subunit [GO:0022625]; cytosolic ribosome [GO:0022626]; focal adhesion [GO:0005925]; membrane [GO:0016020]; nucleolus [GO:0005730]; synapse [GO:0045202]	RNA binding [GO:0003723]; structural constituent of ribosome [GO:0003735]	999
P36578	Q07020	Large ribosomal subunit protein uL4 (60S ribosomal protein L1) (60S ribosomal protein L4)	cytoplasmic translation [GO:0002181]; translation [GO:0006412]	cytoplasm [GO:0005737]; cytosol [GO:0005829]; cytosolic large ribosomal subunit [GO:0022625]; cytosolic ribosome [GO:0022626]; extracellular exosome [GO:0070062]; focal adhesion [GO:0005925]; membrane [GO:0016020]; nucleolus [GO:0005730]; nucleus [GO:0005634]; ribonucleoprotein complex [GO:1990904]; rough endoplasmic reticulum [GO:0005791]	RNA binding [GO:0003723]; structural constituent of ribosome [GO:0003735]	Large ribosomal subunit protein eL18 (60S ribosomal protein L18)	cytoplasmic translation [GO:0002181]; translation [GO:0006412]	cytoplasm [GO:0005737]; cytosol [GO:0005829]; cytosolic large ribosomal subunit [GO:0022625]; cytosolic ribosome [GO:0022626]; endoplasmic reticulum [GO:0005783]; focal adhesion [GO:0005925]; membrane [GO:0016020]; nucleolus [GO:0005730]; nucleus [GO:0005634]; rough endoplasmic reticulum [GO:0005791]	RNA binding [GO:0003723]; structural constituent of ribosome [GO:0003735]	999
P62917	P84098	Large ribosomal subunit protein uL2 (60S ribosomal protein L8)	cytoplasmic translation [GO:0002181]; translation [GO:0006412]	cytoplasm [GO:0005737]; cytosol [GO:0005829]; cytosolic large ribosomal subunit [GO:0022625]; cytosolic ribosome [GO:0022626]; focal adhesion [GO:0005925]; membrane [GO:0016020]; nucleoplasm [GO:0005654]; postsynapse [GO:0098794]; postsynaptic density [GO:0014069]	RNA binding [GO:0003723]; rRNA binding [GO:0019843]; structural constituent of ribosome [GO:0003735]	Large ribosomal subunit protein eL19 (60S ribosomal protein L19)	cytoplasmic translation [GO:0002181]; translation [GO:0006412]	cytoplasm [GO:0005737]; cytosol [GO:0005829]; cytosolic large ribosomal subunit [GO:0022625]; cytosolic ribosome [GO:0022626]; focal adhesion [GO:0005925]; membrane [GO:0016020]; nucleolus [GO:0005730]; synapse [GO:0045202]	RNA binding [GO:0003723]; structural constituent of ribosome [GO:0003735]	999
Q9Y230	Q9Y265	RuvB-like 2 (EC 3.6.4.12) (48 kDa TATA box-binding protein-interacting protein) (48 kDa TBP-interacting protein) (51 kDa erythrocyte cytosolic protein) (ECP-51) (INO80 complex subunit J) (Repressing pontin 52) (Reptin 52) (TIP49b) (TIP60-associated protein 54-beta) (TAP54-beta)	box C/D snoRNP assembly [GO:0000492]; cellular response to estradiol stimulus [GO:0071392]; cellular response to UV [GO:0034644]; chromatin remodeling [GO:0006338]; DNA recombination [GO:0006310]; DNA repair [GO:0006281]; establishment of protein localization to chromatin [GO:0071169]; negative regulation of canonical Wnt signaling pathway [GO:0090090]; positive regulation of DNA repair [GO:00457…	centrosome [GO:0005813]; cytoplasm [GO:0005737]; cytosol [GO:0005829]; dynein axonemal particle [GO:0120293]; euchromatin [GO:0000791]; extracellular exosome [GO:0070062]; Ino80 complex [GO:0031011]; membrane [GO:0016020]; MLL1 complex [GO:0071339]; NuA4 histone acetyltransferase complex [GO:0035267]; nuclear matrix [GO:0016363]; nucleoplasm [GO:0005654]; nucleosome [GO:0000786]; nucleus [GO:0005…	ADP binding [GO:0043531]; ATP binding [GO:0005524]; ATP hydrolysis activity [GO:0016887]; ATPase binding [GO:0051117]; beta-catenin binding [GO:0008013]; chromatin DNA binding [GO:0031490]; DNA helicase activity [GO:0003678]; identical protein binding [GO:0042802]; promoter-enhancer loop anchoring activity [GO:0140585]; protein homodimerization activity [GO:0042803]; RNA polymerase II cis-regulat…	RuvB-like 1 (EC 3.6.4.12) (49 kDa TATA box-binding protein-interacting protein) (49 kDa TBP-interacting protein) (54 kDa erythrocyte cytosolic protein) (ECP-54) (INO80 complex subunit H) (Nuclear matrix protein 238) (NMP 238) (Pontin 52) (TIP49a) (TIP60-associated protein 54-alpha) (TAP54-alpha)	box C/D snoRNP assembly [GO:0000492]; cell cycle [GO:0007049]; cell division [GO:0051301]; chromatin remodeling [GO:0006338]; DNA recombination [GO:0006310]; DNA repair [GO:0006281]; positive regulation of canonical Wnt signaling pathway [GO:0090263]; positive regulation of DNA repair [GO:0045739]; positive regulation of DNA-templated transcription [GO:0045893]; positive regulation of double-stra…	centrosome [GO:0005813]; cytosol [GO:0005829]; dynein axonemal particle [GO:0120293]; extracellular exosome [GO:0070062]; Ino80 complex [GO:0031011]; membrane [GO:0016020]; MLL1 complex [GO:0071339]; NuA4 histone acetyltransferase complex [GO:0035267]; nuclear matrix [GO:0016363]; nucleoplasm [GO:0005654]; nucleosome [GO:0000786]; nucleus [GO:0005634]; protein folding chaperone complex [GO:010103…	ADP binding [GO:0043531]; ATP binding [GO:0005524]; ATP hydrolysis activity [GO:0016887]; ATPase binding [GO:0051117]; cadherin binding [GO:0045296]; DNA helicase activity [GO:0003678]; TBP-class protein binding [GO:0017025]; TFIID-class transcription factor complex binding [GO:0001094]; transcription coactivator activity [GO:0003713]	999
P09496	Q00610	Clathrin light chain A (Lca)	cell cycle [GO:0007049]; cell division [GO:0051301]; clathrin coat assembly [GO:0048268]; clathrin-dependent endocytosis [GO:0072583]; intracellular protein transport [GO:0006886]	clathrin coat [GO:0030118]; clathrin coat of coated pit [GO:0030132]; clathrin coat of trans-Golgi network vesicle [GO:0030130]; clathrin complex [GO:0071439]; clathrin vesicle coat [GO:0030125]; clathrin-coated endocytic vesicle [GO:0045334]; cytoplasmic vesicle [GO:0031410]; cytosol [GO:0005829]; endolysosome membrane [GO:0036020]; membrane [GO:0016020]; plasma membrane [GO:0005886]; postsynapt…	clathrin heavy chain binding [GO:0032050]; GTPase binding [GO:0051020]; peptide binding [GO:0042277]; protein-containing complex binding [GO:0044877]; structural molecule activity [GO:0005198]	Clathrin heavy chain 1 (Clathrin heavy chain on chromosome 17) (CLH-17)	amyloid-beta clearance by transcytosis [GO:0150093]; autophagy [GO:0006914]; cell division [GO:0051301]; clathrin coat assembly [GO:0048268]; clathrin coat disassembly [GO:0072318]; clathrin-dependent endocytosis [GO:0072583]; intracellular protein transport [GO:0006886]; mitotic cell cycle [GO:0000278]; negative regulation of hyaluronan biosynthetic process [GO:1900126]; negative regulation of p…	clathrin coat [GO:0030118]; clathrin coat of coated pit [GO:0030132]; clathrin coat of trans-Golgi network vesicle [GO:0030130]; clathrin complex [GO:0071439]; clathrin-coated endocytic vesicle [GO:0045334]; clathrin-coated endocytic vesicle membrane [GO:0030669]; clathrin-coated vesicle [GO:0030136]; cytosol [GO:0005829]; endolysosome membrane [GO:0036020]; endosome [GO:0005768]; extracellular e…	clathrin light chain binding [GO:0032051]; disordered domain specific binding [GO:0097718]; double-stranded RNA binding [GO:0003725]; low-density lipoprotein particle receptor binding [GO:0050750]; protein kinase binding [GO:0019901]; RNA binding [GO:0003723]; structural molecule activity [GO:0005198]; ubiquitin-specific protease binding [GO:1990381]	999
Q14204	Q9Y6G9	Cytoplasmic dynein 1 heavy chain 1 (Cytoplasmic dynein heavy chain 1) (Dynein heavy chain, cytosolic)	cell division [GO:0051301]; cytoplasmic microtubule organization [GO:0031122]; establishment of spindle localization [GO:0051293]; mitotic spindle organization [GO:0007052]; nuclear migration [GO:0007097]; P-body assembly [GO:0033962]; positive regulation of cold-induced thermogenesis [GO:0120162]; positive regulation of intracellular transport [GO:0032388]; positive regulation of spindle assembl…	axon cytoplasm [GO:1904115]; axonemal dynein complex [GO:0005858]; azurophil granule lumen [GO:0035578]; cell cortex [GO:0005938]; centrosome [GO:0005813]; cytoplasmic dynein complex [GO:0005868]; cytoplasmic microtubule [GO:0005881]; cytosol [GO:0005829]; dynein complex [GO:0030286]; extracellular exosome [GO:0070062]; extracellular region [GO:0005576]; filopodium [GO:0030175]; membrane [GO:0016…	ATP binding [GO:0005524]; ATP hydrolysis activity [GO:0016887]; dynein intermediate chain binding [GO:0045505]; dynein light intermediate chain binding [GO:0051959]; minus-end-directed microtubule motor activity [GO:0008569]; RNA binding [GO:0003723]	Cytoplasmic dynein 1 light intermediate chain 1 (LIC1) (Dynein light chain A) (DLC-A) (Dynein light intermediate chain 1, cytosolic) (DLIC-1)	cell cycle [GO:0007049]; cell division [GO:0051301]; early endosome to recycling endosome transport [GO:0061502]; microtubule cytoskeleton organization [GO:0000226]; microtubule-based movement [GO:0007018]; positive regulation of mitotic cell cycle spindle assembly checkpoint [GO:0090267]; regulation of vesicle-mediated transport [GO:0060627]	centrosome [GO:0005813]; cytoplasmic dynein complex [GO:0005868]; cytosol [GO:0005829]; endocytic vesicle membrane [GO:0030666]; ficolin-1-rich granule membrane [GO:0101003]; kinetochore [GO:0000776]; membrane [GO:0016020]; microtubule [GO:0005874]; plasma membrane [GO:0005886]; recycling endosome membrane [GO:0055038]; secretory granule membrane [GO:0030667]; spindle pole [GO:0000922]	ATP binding [GO:0005524]; dynein heavy chain binding [GO:0045504]; GDP binding [GO:0019003]; molecular adaptor activity [GO:0060090]; protein-macromolecule adaptor activity [GO:0030674]; RNA binding [GO:0003723]	999
P62888	P62917	Large ribosomal subunit protein eL30 (60S ribosomal protein L30)	antimicrobial humoral immune response mediated by antimicrobial peptide [GO:0061844]; cytoplasmic translation [GO:0002181]; defense response to Gram-negative bacterium [GO:0050829]; killing of cells of another organism [GO:0031640]; translation [GO:0006412]	cytoplasm [GO:0005737]; cytosol [GO:0005829]; cytosolic large ribosomal subunit [GO:0022625]; cytosolic ribosome [GO:0022626]; extracellular exosome [GO:0070062]; focal adhesion [GO:0005925]; membrane [GO:0016020]; nucleus [GO:0005634]; postsynaptic density [GO:0014069]	RNA binding [GO:0003723]; structural constituent of ribosome [GO:0003735]	Large ribosomal subunit protein uL2 (60S ribosomal protein L8)	cytoplasmic translation [GO:0002181]; translation [GO:0006412]	cytoplasm [GO:0005737]; cytosol [GO:0005829]; cytosolic large ribosomal subunit [GO:0022625]; cytosolic ribosome [GO:0022626]; focal adhesion [GO:0005925]; membrane [GO:0016020]; nucleoplasm [GO:0005654]; postsynapse [GO:0098794]; postsynaptic density [GO:0014069]	RNA binding [GO:0003723]; rRNA binding [GO:0019843]; structural constituent of ribosome [GO:0003735]	999
P25787	P60900	Proteasome subunit alpha type-2 (Macropain subunit C3) (Multicatalytic endopeptidase complex subunit C3) (Proteasome component C3)	proteasome-mediated ubiquitin-dependent protein catabolic process [GO:0043161]; response to virus [GO:0009615]	cytoplasm [GO:0005737]; cytosol [GO:0005829]; extracellular exosome [GO:0070062]; extracellular region [GO:0005576]; ficolin-1-rich granule lumen [GO:1904813]; nucleoplasm [GO:0005654]; nucleus [GO:0005634]; P-body [GO:0000932]; proteasome complex [GO:0000502]; proteasome core complex [GO:0005839]; proteasome core complex, alpha-subunit complex [GO:0019773]; secretory granule lumen [GO:0034774]		Proteasome subunit alpha type-6 (27 kDa prosomal protein) (PROS-27) (p27K) (Macropain iota chain) (Multicatalytic endopeptidase complex iota chain) (Proteasome iota chain)	positive regulation of NF-kappaB transcription factor activity [GO:0051092]; proteasome-mediated ubiquitin-dependent protein catabolic process [GO:0043161]; proteolysis involved in protein catabolic process [GO:0051603]; regulation of inflammatory response [GO:0050727]	cytoplasm [GO:0005737]; cytosol [GO:0005829]; extracellular exosome [GO:0070062]; myofibril [GO:0030016]; nuclear matrix [GO:0016363]; nucleoplasm [GO:0005654]; nucleus [GO:0005634]; P-body [GO:0000932]; proteasome complex [GO:0000502]; proteasome core complex [GO:0005839]; proteasome core complex, alpha-subunit complex [GO:0019773]; ribosome [GO:0005840]; sarcomere [GO:0030017]	endopeptidase activity [GO:0004175]; NF-kappaB binding [GO:0051059]; purine ribonucleoside triphosphate binding [GO:0035639]; RNA binding [GO:0003723]	999
P53680	P63010	AP-2 complex subunit sigma (Adaptor protein complex AP-2 subunit sigma) (Adaptor-related protein complex 2 subunit sigma) (Clathrin assembly protein 2 sigma small chain) (Clathrin coat assembly protein AP17) (Clathrin coat-associated protein AP17) (HA2 17 kDa subunit) (Plasma membrane adaptor AP-2 17 kDa protein) (Sigma2-adaptin)	clathrin coat assembly [GO:0048268]; clathrin-dependent endocytosis [GO:0072583]; intracellular protein transport [GO:0006886]; postsynaptic neurotransmitter receptor internalization [GO:0098884]; regulation of endocytosis [GO:0030100]; synaptic vesicle endocytosis [GO:0048488]; vesicle-mediated transport [GO:0016192]	AP-2 adaptor complex [GO:0030122]; clathrin-coated endocytic vesicle [GO:0045334]; clathrin-coated endocytic vesicle membrane [GO:0030669]; cytoplasmic side of plasma membrane [GO:0009898]; cytosol [GO:0005829]; endocytic vesicle membrane [GO:0030666]; endolysosome membrane [GO:0036020]; intracellular membrane-bounded organelle [GO:0043231]; plasma membrane [GO:0005886]; postsynapse [GO:0098794];…	clathrin adaptor activity [GO:0035615]	AP-2 complex subunit beta (AP105B) (Adaptor protein complex AP-2 subunit beta) (Adaptor-related protein complex 2 subunit beta) (Beta-2-adaptin) (Beta-adaptin) (Clathrin assembly protein complex 2 beta large chain) (Plasma membrane adaptor HA2/AP2 adaptin beta subunit)	aorta development [GO:0035904]; clathrin-dependent endocytosis [GO:0072583]; coronary vasculature development [GO:0060976]; intracellular protein transport [GO:0006886]; kidney development [GO:0001822]; postsynaptic neurotransmitter receptor internalization [GO:0098884]; synaptic vesicle endocytosis [GO:0048488]; ventricular septum development [GO:0003281]; vesicle-mediated transport [GO:0016192]	AP-2 adaptor complex [GO:0030122]; clathrin adaptor complex [GO:0030131]; clathrin-coated endocytic vesicle [GO:0045334]; clathrin-coated endocytic vesicle membrane [GO:0030669]; cytoplasmic side of plasma membrane [GO:0009898]; cytosol [GO:0005829]; endocytic vesicle membrane [GO:0030666]; endolysosome membrane [GO:0036020]; glutamatergic synapse [GO:0098978]; membrane [GO:0016020]; plasma membr…	clathrin binding [GO:0030276]; signal sequence binding [GO:0005048]	999
O95182	Q16718	NADH dehydrogenase [ubiquinone] 1 alpha subcomplex subunit 7 (Complex I-B14.5a) (CI-B14.5a) (NADH-ubiquinone oxidoreductase subunit B14.5a)	aerobic respiration [GO:0009060]; mitochondrial electron transport, NADH to ubiquinone [GO:0006120]; mitochondrial translation [GO:0032543]; proton motive force-driven mitochondrial ATP synthesis [GO:0042776]	mitochondrial inner membrane [GO:0005743]; mitochondrial respiratory chain complex I [GO:0005747]; mitochondrial ribosome [GO:0005761]; mitochondrion [GO:0005739]	NADH dehydrogenase (ubiquinone) activity [GO:0008137]; structural constituent of ribosome [GO:0003735]	NADH dehydrogenase [ubiquinone] 1 alpha subcomplex subunit 5 (Complex I subunit B13) (Complex I-13kD-B) (CI-13kD-B) (NADH-ubiquinone oxidoreductase 13 kDa-B subunit)	aerobic respiration [GO:0009060]; mitochondrial electron transport, NADH to ubiquinone [GO:0006120]; mitochondrial respiratory chain complex I assembly [GO:0032981]; proton motive force-driven mitochondrial ATP synthesis [GO:0042776]; respiratory electron transport chain [GO:0022904]	mitochondrial inner membrane [GO:0005743]; mitochondrial respiratory chain complex I [GO:0005747]	NADH dehydrogenase (ubiquinone) activity [GO:0008137]	999
P05783	P08729	Keratin, type I cytoskeletal 18 (Cell proliferation-inducing gene 46 protein) (Cytokeratin-18) (CK-18) (Keratin-18) (K18)	anatomical structure morphogenesis [GO:0009653]; cell cycle [GO:0007049]; extrinsic apoptotic signaling pathway [GO:0097191]; Golgi to plasma membrane protein transport [GO:0043001]; hepatocyte apoptotic process [GO:0097284]; intermediate filament cytoskeleton organization [GO:0045104]; negative regulation of apoptotic process [GO:0043066]; tumor necrosis factor-mediated signaling pathway [GO:003…	adherens junction [GO:0005912]; cell periphery [GO:0071944]; centriolar satellite [GO:0034451]; cytoplasm [GO:0005737]; cytoskeleton [GO:0005856]; cytosol [GO:0005829]; extracellular exosome [GO:0070062]; intermediate filament [GO:0005882]; keratin filament [GO:0045095]; microtubule organizing center [GO:0005815]; nuclear matrix [GO:0016363]; nucleolus [GO:0005730]; perinuclear region of cytoplas…	cadherin binding involved in cell-cell adhesion [GO:0098641]; RNA binding [GO:0003723]; scaffold protein binding [GO:0097110]; structural molecule activity [GO:0005198]	Keratin, type II cytoskeletal 7 (Cytokeratin-7) (CK-7) (Keratin-7) (K7) (Sarcolectin) (Type-II keratin Kb7)	intermediate filament organization [GO:0045109]; keratinization [GO:0031424]	cytoplasm [GO:0005737]; cytosol [GO:0005829]; extracellular exosome [GO:0070062]; intermediate filament [GO:0005882]; intermediate filament cytoskeleton [GO:0045111]; keratin filament [GO:0045095]; nucleus [GO:0005634]	structural constituent of skin epidermis [GO:0030280]	449
P61353	Q9BQG0	Large ribosomal subunit protein eL27 (60S ribosomal protein L27)	cytoplasmic translation [GO:0002181]; response to aldosterone [GO:1904044]; rRNA processing [GO:0006364]; translation [GO:0006412]	cytoplasm [GO:0005737]; cytoplasmic side of rough endoplasmic reticulum membrane [GO:0098556]; cytosol [GO:0005829]; cytosolic large ribosomal subunit [GO:0022625]; cytosolic ribosome [GO:0022626]; extracellular exosome [GO:0070062]; focal adhesion [GO:0005925]; membrane [GO:0016020]; nucleolus [GO:0005730]; nucleoplasm [GO:0005654]; nucleus [GO:0005634]; ribonucleoprotein complex [GO:1990904]; r…	RNA binding [GO:0003723]; structural constituent of ribosome [GO:0003735]	Myb-binding protein 1A	cellular response to glucose starvation [GO:0042149]; chromatin remodeling [GO:0006338]; circadian regulation of gene expression [GO:0032922]; intrinsic apoptotic signaling pathway by p53 class mediator [GO:0072332]; negative regulation of DNA-templated transcription [GO:0045892]; osteoblast differentiation [GO:0001649]; positive regulation of anoikis [GO:2000210]; positive regulation of transcri…	B-WICH complex [GO:0110016]; cytoplasm [GO:0005737]; intracellular membrane-bounded organelle [GO:0043231]; membrane [GO:0016020]; NLS-dependent protein nuclear import complex [GO:0042564]; nucleolus [GO:0005730]; nucleoplasm [GO:0005654]; nucleus [GO:0005634]	E-box binding [GO:0070888]; rDNA binding [GO:0000182]; RNA binding [GO:0003723]; sequence-specific DNA binding [GO:0043565]; transcription corepressor activity [GO:0003714]	274
P18124	Q07020	Large ribosomal subunit protein uL30 (60S ribosomal protein L7)	cytoplasmic translation [GO:0002181]; maturation of LSU-rRNA from tricistronic rRNA transcript (SSU-rRNA, 5.8S rRNA, LSU-rRNA) [GO:0000463]; ribosomal large subunit biogenesis [GO:0042273]; rRNA processing [GO:0006364]; translation [GO:0006412]	cytoplasm [GO:0005737]; cytosol [GO:0005829]; cytosolic large ribosomal subunit [GO:0022625]; cytosolic ribosome [GO:0022626]; focal adhesion [GO:0005925]; membrane [GO:0016020]; nucleolus [GO:0005730]; nucleus [GO:0005634]; postsynaptic density [GO:0014069]; ribonucleoprotein complex [GO:1990904]	DNA binding [GO:0003677]; identical protein binding [GO:0042802]; mRNA binding [GO:0003729]; RNA binding [GO:0003723]; structural constituent of ribosome [GO:0003735]	Large ribosomal subunit protein eL18 (60S ribosomal protein L18)	cytoplasmic translation [GO:0002181]; translation [GO:0006412]	cytoplasm [GO:0005737]; cytosol [GO:0005829]; cytosolic large ribosomal subunit [GO:0022625]; cytosolic ribosome [GO:0022626]; endoplasmic reticulum [GO:0005783]; focal adhesion [GO:0005925]; membrane [GO:0016020]; nucleolus [GO:0005730]; nucleus [GO:0005634]; rough endoplasmic reticulum [GO:0005791]	RNA binding [GO:0003723]; structural constituent of ribosome [GO:0003735]	999
P46782	P62851	Small ribosomal subunit protein uS7 (40S ribosomal protein S5) [Cleaved into: Small ribosomal subunit protein uS7, N-terminally processed (40S ribosomal protein S5, N-terminally processed)]	cytoplasmic translation [GO:0002181]; regulation of translational fidelity [GO:0006450]; ribosomal small subunit assembly [GO:0000028]; ribosomal small subunit biogenesis [GO:0042274]; translation [GO:0006412]; translational initiation [GO:0006413]	cytoplasm [GO:0005737]; cytosol [GO:0005829]; cytosolic ribosome [GO:0022626]; cytosolic small ribosomal subunit [GO:0022627]; extracellular exosome [GO:0070062]; focal adhesion [GO:0005925]; membrane [GO:0016020]; nucleolus [GO:0005730]; nucleoplasm [GO:0005654]; ribonucleoprotein complex [GO:1990904]; ribosome [GO:0005840]; small-subunit processome [GO:0032040]; synapse [GO:0045202]	mRNA binding [GO:0003729]; RNA binding [GO:0003723]; rRNA binding [GO:0019843]; structural constituent of ribosome [GO:0003735]	Small ribosomal subunit protein eS25 (40S ribosomal protein S25)	cytoplasmic translation [GO:0002181]; ribosomal small subunit biogenesis [GO:0042274]; rRNA processing [GO:0006364]; translation [GO:0006412]	cytoplasm [GO:0005737]; cytosol [GO:0005829]; cytosolic ribosome [GO:0022626]; cytosolic small ribosomal subunit [GO:0022627]; extracellular exosome [GO:0070062]; nucleolus [GO:0005730]; nucleoplasm [GO:0005654]; nucleus [GO:0005634]; postsynaptic density [GO:0014069]; ribosome [GO:0005840]; small ribosomal subunit [GO:0015935]	RNA binding [GO:0003723]; structural constituent of ribosome [GO:0003735]	999
P62266	P62847	Small ribosomal subunit protein uS12 (40S ribosomal protein S23)	cytoplasmic translation [GO:0002181]; maintenance of translational fidelity [GO:1990145]; ribosomal small subunit biogenesis [GO:0042274]; stress granule assembly [GO:0034063]; translation [GO:0006412]	cytoplasm [GO:0005737]; cytosol [GO:0005829]; cytosolic ribosome [GO:0022626]; cytosolic small ribosomal subunit [GO:0022627]; endoplasmic reticulum [GO:0005783]; membrane [GO:0016020]; nucleolus [GO:0005730]; nucleoplasm [GO:0005654]; ribosome [GO:0005840]; rough endoplasmic reticulum [GO:0005791]; small-subunit processome [GO:0032040]; synapse [GO:0045202]	RNA binding [GO:0003723]; structural constituent of ribosome [GO:0003735]	Small ribosomal subunit protein eS24 (40S ribosomal protein S24)	cytoplasmic translation [GO:0002181]; erythrocyte homeostasis [GO:0034101]; ribosomal small subunit biogenesis [GO:0042274]; rRNA processing [GO:0006364]; translation [GO:0006412]	cytoplasm [GO:0005737]; cytosol [GO:0005829]; cytosolic ribosome [GO:0022626]; cytosolic small ribosomal subunit [GO:0022627]; endoplasmic reticulum [GO:0005783]; membrane [GO:0016020]; nucleolus [GO:0005730]; nucleoplasm [GO:0005654]; nucleus [GO:0005634]; small ribosomal subunit [GO:0015935]; small-subunit processome [GO:0032040]	RNA binding [GO:0003723]; structural constituent of ribosome [GO:0003735]; translation initiation factor binding [GO:0031369]	999
P05783	P05787	Keratin, type I cytoskeletal 18 (Cell proliferation-inducing gene 46 protein) (Cytokeratin-18) (CK-18) (Keratin-18) (K18)	anatomical structure morphogenesis [GO:0009653]; cell cycle [GO:0007049]; extrinsic apoptotic signaling pathway [GO:0097191]; Golgi to plasma membrane protein transport [GO:0043001]; hepatocyte apoptotic process [GO:0097284]; intermediate filament cytoskeleton organization [GO:0045104]; negative regulation of apoptotic process [GO:0043066]; tumor necrosis factor-mediated signaling pathway [GO:003…	adherens junction [GO:0005912]; cell periphery [GO:0071944]; centriolar satellite [GO:0034451]; cytoplasm [GO:0005737]; cytoskeleton [GO:0005856]; cytosol [GO:0005829]; extracellular exosome [GO:0070062]; intermediate filament [GO:0005882]; keratin filament [GO:0045095]; microtubule organizing center [GO:0005815]; nuclear matrix [GO:0016363]; nucleolus [GO:0005730]; perinuclear region of cytoplas…	cadherin binding involved in cell-cell adhesion [GO:0098641]; RNA binding [GO:0003723]; scaffold protein binding [GO:0097110]; structural molecule activity [GO:0005198]	Keratin, type II cytoskeletal 8 (Cytokeratin-8) (CK-8) (Keratin-8) (K8) (Type-II keratin Kb8)	cell differentiation involved in embryonic placenta development [GO:0060706]; extrinsic apoptotic signaling pathway [GO:0097191]; hepatocyte apoptotic process [GO:0097284]; intermediate filament organization [GO:0045109]; keratinization [GO:0031424]; response to hydrostatic pressure [GO:0051599]; response to other organism [GO:0051707]; sarcomere organization [GO:0045214]; tumor necrosis factor-m…	apicolateral plasma membrane [GO:0016327]; cell-cell junction [GO:0005911]; costamere [GO:0043034]; cytoplasm [GO:0005737]; cytosol [GO:0005829]; dystrophin-associated glycoprotein complex [GO:0016010]; extracellular exosome [GO:0070062]; intermediate filament [GO:0005882]; intermediate filament cytoskeleton [GO:0045111]; keratin filament [GO:0045095]; nuclear matrix [GO:0016363]; nucleoplasm [GO…	protein-containing complex binding [GO:0044877]; scaffold protein binding [GO:0097110]; structural constituent of skin epidermis [GO:0030280]	999
O60814	P0C0S8	Histone H2B type 1-K (H2B K) (HIRA-interacting protein 1)	antibacterial humoral response [GO:0019731]; antimicrobial humoral immune response mediated by antimicrobial peptide [GO:0061844]; defense response to Gram-negative bacterium [GO:0050829]; defense response to Gram-positive bacterium [GO:0050830]; innate immune response in mucosa [GO:0002227]; killing of cells of another organism [GO:0031640]	cytosol [GO:0005829]; extracellular space [GO:0005615]; nucleoplasm [GO:0005654]; nucleosome [GO:0000786]; nucleus [GO:0005634]	DNA binding [GO:0003677]; protein heterodimerization activity [GO:0046982]; structural constituent of chromatin [GO:0030527]	Histone H2A type 1 (H2A.1) (Histone H2A/ptl)	heterochromatin organization [GO:0070828]	extracellular exosome [GO:0070062]; nucleosome [GO:0000786]; nucleus [GO:0005634]	enzyme binding [GO:0019899]; nucleosomal DNA binding [GO:0031492]; protein heterodimerization activity [GO:0046982]; structural constituent of chromatin [GO:0030527]	988
P35232	Q99623	Prohibitin 1	activation of phospholipase C activity [GO:0007202]; activation of protein kinase C activity [GO:1990051]; antiviral innate immune response [GO:0140374]; B cell activation [GO:0042113]; CD40 signaling pathway [GO:0023035]; cellular response to interleukin-6 [GO:0071354]; DNA biosynthetic process [GO:0071897]; epigenetic regulation of gene expression [GO:0040029]; mitochondrion organization [GO:00…	cell surface [GO:0009986]; cytoplasm [GO:0005737]; early endosome [GO:0005769]; extracellular exosome [GO:0070062]; membrane [GO:0016020]; mitochondrial inner membrane [GO:0005743]; mitochondrial prohibitin complex [GO:0035632]; mitochondrion [GO:0005739]; nucleoplasm [GO:0005654]; nucleus [GO:0005634]; plasma membrane [GO:0005886]	complement component C3a binding [GO:0001850]; complement component C3b binding [GO:0001851]; enzyme binding [GO:0019899]; histone deacetylase binding [GO:0042826]; protein heterodimerization activity [GO:0046982]; proteinase activated receptor binding [GO:0031871]; transcription corepressor activity [GO:0003714]	Prohibitin-2 (B-cell receptor-associated protein BAP37) (D-prohibitin) (Repressor of estrogen receptor activity)	activation of phospholipase C activity [GO:0007202]; activation of protein kinase C activity [GO:1990051]; antiviral innate immune response [GO:0140374]; B cell activation [GO:0042113]; CD40 signaling pathway [GO:0023035]; cell migration [GO:0016477]; cellular response to hypoxia [GO:0071456]; cellular response to retinoic acid [GO:0071300]; intracellular estrogen receptor signaling pathway [GO:0…	axon [GO:0030424]; cell periphery [GO:0071944]; cell surface [GO:0009986]; cytoplasm [GO:0005737]; GABA-ergic synapse [GO:0098982]; glutamatergic synapse [GO:0098978]; mitochondrial inner membrane [GO:0005743]; mitochondrial outer membrane [GO:0005741]; mitochondrial prohibitin complex [GO:0035632]; mitochondrion [GO:0005739]; nuclear matrix [GO:0016363]; nucleus [GO:0005634]; plasma membrane [GO…	amide binding [GO:0033218]; identical protein binding [GO:0042802]; nuclear estrogen receptor binding [GO:0030331]; protein heterodimerization activity [GO:0046982]; protein homodimerization activity [GO:0042803]; sphingolipid binding [GO:0046625]	999
P46782	P62249	Small ribosomal subunit protein uS7 (40S ribosomal protein S5) [Cleaved into: Small ribosomal subunit protein uS7, N-terminally processed (40S ribosomal protein S5, N-terminally processed)]	cytoplasmic translation [GO:0002181]; regulation of translational fidelity [GO:0006450]; ribosomal small subunit assembly [GO:0000028]; ribosomal small subunit biogenesis [GO:0042274]; translation [GO:0006412]; translational initiation [GO:0006413]	cytoplasm [GO:0005737]; cytosol [GO:0005829]; cytosolic ribosome [GO:0022626]; cytosolic small ribosomal subunit [GO:0022627]; extracellular exosome [GO:0070062]; focal adhesion [GO:0005925]; membrane [GO:0016020]; nucleolus [GO:0005730]; nucleoplasm [GO:0005654]; ribonucleoprotein complex [GO:1990904]; ribosome [GO:0005840]; small-subunit processome [GO:0032040]; synapse [GO:0045202]	mRNA binding [GO:0003729]; RNA binding [GO:0003723]; rRNA binding [GO:0019843]; structural constituent of ribosome [GO:0003735]	Small ribosomal subunit protein uS9 (40S ribosomal protein S16)	cellular response to leukemia inhibitory factor [GO:1990830]; cytoplasmic translation [GO:0002181]; maturation of SSU-rRNA from tricistronic rRNA transcript (SSU-rRNA, 5.8S rRNA, LSU-rRNA) [GO:0000462]; ribosomal small subunit biogenesis [GO:0042274]; rRNA processing [GO:0006364]; translation [GO:0006412]	cytoplasm [GO:0005737]; cytosol [GO:0005829]; cytosolic ribosome [GO:0022626]; cytosolic small ribosomal subunit [GO:0022627]; extracellular exosome [GO:0070062]; focal adhesion [GO:0005925]; membrane [GO:0016020]; nucleolus [GO:0005730]; nucleoplasm [GO:0005654]; small ribosomal subunit [GO:0015935]; small-subunit processome [GO:0032040]; synapse [GO:0045202]	RNA binding [GO:0003723]; structural constituent of ribosome [GO:0003735]	999
P61353	P62424	Large ribosomal subunit protein eL27 (60S ribosomal protein L27)	cytoplasmic translation [GO:0002181]; response to aldosterone [GO:1904044]; rRNA processing [GO:0006364]; translation [GO:0006412]	cytoplasm [GO:0005737]; cytoplasmic side of rough endoplasmic reticulum membrane [GO:0098556]; cytosol [GO:0005829]; cytosolic large ribosomal subunit [GO:0022625]; cytosolic ribosome [GO:0022626]; extracellular exosome [GO:0070062]; focal adhesion [GO:0005925]; membrane [GO:0016020]; nucleolus [GO:0005730]; nucleoplasm [GO:0005654]; nucleus [GO:0005634]; ribonucleoprotein complex [GO:1990904]; r…	RNA binding [GO:0003723]; structural constituent of ribosome [GO:0003735]	Large ribosomal subunit protein eL8 (60S ribosomal protein L7a) (PLA-X polypeptide) (Surfeit locus protein 3)	cytoplasmic translation [GO:0002181]; maturation of LSU-rRNA [GO:0000470]; translation [GO:0006412]	cytoplasm [GO:0005737]; cytosol [GO:0005829]; cytosolic large ribosomal subunit [GO:0022625]; cytosolic ribosome [GO:0022626]; focal adhesion [GO:0005925]; membrane [GO:0016020]; nucleolus [GO:0005730]; nucleus [GO:0005634]; ribosome [GO:0005840]; synapse [GO:0045202]	cadherin binding [GO:0045296]; RNA binding [GO:0003723]; structural constituent of ribosome [GO:0003735]	999
P05787	P08729	Keratin, type II cytoskeletal 8 (Cytokeratin-8) (CK-8) (Keratin-8) (K8) (Type-II keratin Kb8)	cell differentiation involved in embryonic placenta development [GO:0060706]; extrinsic apoptotic signaling pathway [GO:0097191]; hepatocyte apoptotic process [GO:0097284]; intermediate filament organization [GO:0045109]; keratinization [GO:0031424]; response to hydrostatic pressure [GO:0051599]; response to other organism [GO:0051707]; sarcomere organization [GO:0045214]; tumor necrosis factor-m…	apicolateral plasma membrane [GO:0016327]; cell-cell junction [GO:0005911]; costamere [GO:0043034]; cytoplasm [GO:0005737]; cytosol [GO:0005829]; dystrophin-associated glycoprotein complex [GO:0016010]; extracellular exosome [GO:0070062]; intermediate filament [GO:0005882]; intermediate filament cytoskeleton [GO:0045111]; keratin filament [GO:0045095]; nuclear matrix [GO:0016363]; nucleoplasm [GO…	protein-containing complex binding [GO:0044877]; scaffold protein binding [GO:0097110]; structural constituent of skin epidermis [GO:0030280]	Keratin, type II cytoskeletal 7 (Cytokeratin-7) (CK-7) (Keratin-7) (K7) (Sarcolectin) (Type-II keratin Kb7)	intermediate filament organization [GO:0045109]; keratinization [GO:0031424]	cytoplasm [GO:0005737]; cytosol [GO:0005829]; extracellular exosome [GO:0070062]; intermediate filament [GO:0005882]; intermediate filament cytoskeleton [GO:0045111]; keratin filament [GO:0045095]; nucleus [GO:0005634]	structural constituent of skin epidermis [GO:0030280]	746
O60814	P04908	Histone H2B type 1-K (H2B K) (HIRA-interacting protein 1)	antibacterial humoral response [GO:0019731]; antimicrobial humoral immune response mediated by antimicrobial peptide [GO:0061844]; defense response to Gram-negative bacterium [GO:0050829]; defense response to Gram-positive bacterium [GO:0050830]; innate immune response in mucosa [GO:0002227]; killing of cells of another organism [GO:0031640]	cytosol [GO:0005829]; extracellular space [GO:0005615]; nucleoplasm [GO:0005654]; nucleosome [GO:0000786]; nucleus [GO:0005634]	DNA binding [GO:0003677]; protein heterodimerization activity [GO:0046982]; structural constituent of chromatin [GO:0030527]	Histone H2A type 1-B/E (Histone H2A.2) (Histone H2A/a) (Histone H2A/m)	chromatin organization [GO:0006325]; heterochromatin organization [GO:0070828]; negative regulation of cell population proliferation [GO:0008285]; protein localization to CENP-A containing chromatin [GO:0061644]	CENP-A containing nucleosome [GO:0043505]; extracellular exosome [GO:0070062]; nucleosome [GO:0000786]; nucleus [GO:0005634]	DNA binding [GO:0003677]; nucleosomal DNA binding [GO:0031492]; protein heterodimerization activity [GO:0046982]; structural constituent of chromatin [GO:0030527]	992
P10412	P68431	Histone H1.4 (Histone H1b) (Histone H1s-4)	chromosome condensation [GO:0030261]; negative regulation of DNA recombination [GO:0045910]; negative regulation of transcription by RNA polymerase II [GO:0000122]; nucleosome assembly [GO:0006334]	heterochromatin [GO:0000792]; nucleosome [GO:0000786]; nucleus [GO:0005634]	chromatin DNA binding [GO:0031490]; double-stranded DNA binding [GO:0003690]; histone deacetylase binding [GO:0042826]; nucleosomal DNA binding [GO:0031492]; RNA binding [GO:0003723]; structural constituent of chromatin [GO:0030527]	Histone H3.1 (Histone H3/a) (Histone H3/b) (Histone H3/c) (Histone H3/d) (Histone H3/f) (Histone H3/h) (Histone H3/i) (Histone H3/j) (Histone H3/k) (Histone H3/l)	chromatin organization [GO:0006325]; epigenetic regulation of gene expression [GO:0040029]; gene expression [GO:0010467]; nucleosome assembly [GO:0006334]; telomere organization [GO:0032200]	extracellular exosome [GO:0070062]; extracellular region [GO:0005576]; membrane [GO:0016020]; nucleoplasm [GO:0005654]; nucleosome [GO:0000786]; nucleus [GO:0005634]; protein-containing complex [GO:0032991]	cadherin binding [GO:0045296]; DNA binding [GO:0003677]; protein heterodimerization activity [GO:0046982]; structural constituent of chromatin [GO:0030527]	944
P49207	P62888	Large ribosomal subunit protein eL34 (60S ribosomal protein L34)	cytoplasmic translation [GO:0002181]; translation [GO:0006412]	cytoplasm [GO:0005737]; cytosol [GO:0005829]; cytosolic large ribosomal subunit [GO:0022625]; cytosolic ribosome [GO:0022626]; endoplasmic reticulum [GO:0005783]; extracellular exosome [GO:0070062]; nucleolus [GO:0005730]; synapse [GO:0045202]	cadherin binding [GO:0045296]; RNA binding [GO:0003723]; structural constituent of ribosome [GO:0003735]	Large ribosomal subunit protein eL30 (60S ribosomal protein L30)	antimicrobial humoral immune response mediated by antimicrobial peptide [GO:0061844]; cytoplasmic translation [GO:0002181]; defense response to Gram-negative bacterium [GO:0050829]; killing of cells of another organism [GO:0031640]; translation [GO:0006412]	cytoplasm [GO:0005737]; cytosol [GO:0005829]; cytosolic large ribosomal subunit [GO:0022625]; cytosolic ribosome [GO:0022626]; extracellular exosome [GO:0070062]; focal adhesion [GO:0005925]; membrane [GO:0016020]; nucleus [GO:0005634]; postsynaptic density [GO:0014069]	RNA binding [GO:0003723]; structural constituent of ribosome [GO:0003735]	999
P18124	P46778	Large ribosomal subunit protein uL30 (60S ribosomal protein L7)	cytoplasmic translation [GO:0002181]; maturation of LSU-rRNA from tricistronic rRNA transcript (SSU-rRNA, 5.8S rRNA, LSU-rRNA) [GO:0000463]; ribosomal large subunit biogenesis [GO:0042273]; rRNA processing [GO:0006364]; translation [GO:0006412]	cytoplasm [GO:0005737]; cytosol [GO:0005829]; cytosolic large ribosomal subunit [GO:0022625]; cytosolic ribosome [GO:0022626]; focal adhesion [GO:0005925]; membrane [GO:0016020]; nucleolus [GO:0005730]; nucleus [GO:0005634]; postsynaptic density [GO:0014069]; ribonucleoprotein complex [GO:1990904]	DNA binding [GO:0003677]; identical protein binding [GO:0042802]; mRNA binding [GO:0003729]; RNA binding [GO:0003723]; structural constituent of ribosome [GO:0003735]	Large ribosomal subunit protein eL21 (60S ribosomal protein L21)	cytoplasmic translation [GO:0002181]; translation [GO:0006412]	cytoplasm [GO:0005737]; cytosol [GO:0005829]; cytosolic large ribosomal subunit [GO:0022625]; cytosolic ribosome [GO:0022626]; endoplasmic reticulum [GO:0005783]; membrane [GO:0016020]; synapse [GO:0045202]	RNA binding [GO:0003723]; structural constituent of ribosome [GO:0003735]	999
P50914	Q02543	Large ribosomal subunit protein eL14 (60S ribosomal protein L14) (CAG-ISL 7)	cytoplasmic translation [GO:0002181]; ribosomal large subunit biogenesis [GO:0042273]; rRNA processing [GO:0006364]; translation [GO:0006412]	cytoplasm [GO:0005737]; cytosol [GO:0005829]; cytosolic large ribosomal subunit [GO:0022625]; cytosolic ribosome [GO:0022626]; extracellular exosome [GO:0070062]; membrane [GO:0016020]; postsynaptic density [GO:0014069]	cadherin binding [GO:0045296]; RNA binding [GO:0003723]; structural constituent of ribosome [GO:0003735]	Large ribosomal subunit protein eL20 (60S ribosomal protein L18a)	cytoplasmic translation [GO:0002181]; translation [GO:0006412]	cytoplasm [GO:0005737]; cytosol [GO:0005829]; cytosolic large ribosomal subunit [GO:0022625]; cytosolic ribosome [GO:0022626]; membrane [GO:0016020]	RNA binding [GO:0003723]; structural constituent of ribosome [GO:0003735]	999
P23396	P46776	Small ribosomal subunit protein uS3 (40S ribosomal protein S3) (EC 4.2.99.18)	apoptotic process [GO:0006915]; base-excision repair [GO:0006284]; cell division [GO:0051301]; cellular response to hydrogen peroxide [GO:0070301]; cellular response to reactive oxygen species [GO:0034614]; cellular response to tumor necrosis factor [GO:0071356]; chromosome segregation [GO:0007059]; cytoplasmic translation [GO:0002181]; DNA damage response [GO:0006974]; DNA repair [GO:0006281]; n…	cytoplasm [GO:0005737]; cytosol [GO:0005829]; cytosolic ribosome [GO:0022626]; cytosolic small ribosomal subunit [GO:0022627]; endoplasmic reticulum [GO:0005783]; extracellular exosome [GO:0070062]; focal adhesion [GO:0005925]; membrane [GO:0016020]; mitochondrial inner membrane [GO:0005743]; mitochondrial matrix [GO:0005759]; mitotic spindle [GO:0072686]; NF-kappaB complex [GO:0071159]; nucleolu…	class I DNA-(apurinic or apyrimidinic site) endonuclease activity [GO:0140078]; damaged DNA binding [GO:0003684]; DNA binding [GO:0003677]; DNA endonuclease activity [GO:0004520]; DNA-(apurinic or apyrimidinic site) endonuclease activity [GO:0003906]; DNA-binding transcription factor binding [GO:0140297]; enzyme binding [GO:0019899]; Hsp70 protein binding [GO:0030544]; Hsp90 protein binding [GO:0…	Large ribosomal subunit protein uL15 (60S ribosomal protein L27a)	cytoplasmic translation [GO:0002181]; translation [GO:0006412]	cytoplasm [GO:0005737]; cytosol [GO:0005829]; cytosolic large ribosomal subunit [GO:0022625]; cytosolic ribosome [GO:0022626]; endoplasmic reticulum [GO:0005783]; membrane [GO:0016020]; nucleoplasm [GO:0005654]	RNA binding [GO:0003723]; structural constituent of ribosome [GO:0003735]	999
P36578	P46779	Large ribosomal subunit protein uL4 (60S ribosomal protein L1) (60S ribosomal protein L4)	cytoplasmic translation [GO:0002181]; translation [GO:0006412]	cytoplasm [GO:0005737]; cytosol [GO:0005829]; cytosolic large ribosomal subunit [GO:0022625]; cytosolic ribosome [GO:0022626]; extracellular exosome [GO:0070062]; focal adhesion [GO:0005925]; membrane [GO:0016020]; nucleolus [GO:0005730]; nucleus [GO:0005634]; ribonucleoprotein complex [GO:1990904]; rough endoplasmic reticulum [GO:0005791]	RNA binding [GO:0003723]; structural constituent of ribosome [GO:0003735]	Large ribosomal subunit protein eL28 (60S ribosomal protein L28)	cytoplasmic translation [GO:0002181]; translation [GO:0006412]	cell body [GO:0044297]; cytoplasm [GO:0005737]; cytoplasmic ribonucleoprotein granule [GO:0036464]; cytosol [GO:0005829]; cytosolic large ribosomal subunit [GO:0022625]; cytosolic ribosome [GO:0022626]; dendrite [GO:0030425]; extracellular exosome [GO:0070062]; membrane [GO:0016020]; synapse [GO:0045202]	RNA binding [GO:0003723]; structural constituent of ribosome [GO:0003735]	999
P00491	P00491	Purine nucleoside phosphorylase (PNP) (EC 2.4.2.1) (Inosine phosphorylase) (Inosine-guanosine phosphorylase)	allantoin metabolic process [GO:0000255]; dAMP catabolic process [GO:0046059]; deoxyadenosine catabolic process [GO:0006157]; deoxyinosine catabolic process [GO:0006149]; immune response [GO:0006955]; IMP catabolic process [GO:0006204]; inosine catabolic process [GO:0006148]; nicotinamide riboside catabolic process [GO:0006738]; nucleobase-containing compound metabolic process [GO:0006139]; nucle…	cytoplasm [GO:0005737]; cytosol [GO:0005829]; extracellular exosome [GO:0070062]; extracellular region [GO:0005576]; ficolin-1-rich granule lumen [GO:1904813]; secretory granule lumen [GO:0034774]	guanosine phosphorylase activity [GO:0047975]; identical protein binding [GO:0042802]; nucleoside binding [GO:0001882]; phosphate ion binding [GO:0042301]; purine nucleobase binding [GO:0002060]; purine-nucleoside phosphorylase activity [GO:0004731]	Purine nucleoside phosphorylase (PNP) (EC 2.4.2.1) (Inosine phosphorylase) (Inosine-guanosine phosphorylase)	allantoin metabolic process [GO:0000255]; dAMP catabolic process [GO:0046059]; deoxyadenosine catabolic process [GO:0006157]; deoxyinosine catabolic process [GO:0006149]; immune response [GO:0006955]; IMP catabolic process [GO:0006204]; inosine catabolic process [GO:0006148]; nicotinamide riboside catabolic process [GO:0006738]; nucleobase-containing compound metabolic process [GO:0006139]; nucle…	cytoplasm [GO:0005737]; cytosol [GO:0005829]; extracellular exosome [GO:0070062]; extracellular region [GO:0005576]; ficolin-1-rich granule lumen [GO:1904813]; secretory granule lumen [GO:0034774]	guanosine phosphorylase activity [GO:0047975]; identical protein binding [GO:0042802]; nucleoside binding [GO:0001882]; phosphate ion binding [GO:0042301]; purine nucleobase binding [GO:0002060]; purine-nucleoside phosphorylase activity [GO:0004731]	NF
P23246	Q15233	Splicing factor, proline- and glutamine-rich (100 kDa DNA-pairing protein) (hPOMp100) (DNA-binding p52/p100 complex, 100 kDa subunit) (Polypyrimidine tract-binding protein-associated-splicing factor) (PSF) (PTB-associated-splicing factor)	activation of innate immune response [GO:0002218]; alternative mRNA splicing, via spliceosome [GO:0000380]; chromatin remodeling [GO:0006338]; double-strand break repair via homologous recombination [GO:0000724]; innate immune response [GO:0045087]; mRNA processing [GO:0006397]; negative regulation of circadian rhythm [GO:0042754]; negative regulation of DNA-templated transcription [GO:0045892]; …	chromatin [GO:0000785]; cytosol [GO:0005829]; nuclear matrix [GO:0016363]; nuclear speck [GO:0016607]; nucleoplasm [GO:0005654]; nucleus [GO:0005634]; paraspeckles [GO:0042382]; RNA polymerase II transcription regulator complex [GO:0090575]	chromatin binding [GO:0003682]; DNA binding [GO:0003677]; histone deacetylase binding [GO:0042826]; protein homodimerization activity [GO:0042803]; RNA binding [GO:0003723]; transcription cis-regulatory region binding [GO:0000976]	Non-POU domain-containing octamer-binding protein (NonO protein) (54 kDa nuclear RNA- and DNA-binding protein) (p54(nrb)) (p54nrb) (55 kDa nuclear protein) (NMT55) (DNA-binding p52/p100 complex, 52 kDa subunit)	activation of innate immune response [GO:0002218]; circadian rhythm [GO:0007623]; DNA recombination [GO:0006310]; DNA repair [GO:0006281]; innate immune response [GO:0045087]; mRNA processing [GO:0006397]; negative regulation of DNA-templated transcription [GO:0045892]; negative regulation of oxidative stress-induced neuron intrinsic apoptotic signaling pathway [GO:1903377]; regulation of circadi…	chromosome [GO:0005694]; fibrillar center [GO:0001650]; membrane [GO:0016020]; nuclear matrix [GO:0016363]; nuclear speck [GO:0016607]; nucleoplasm [GO:0005654]; nucleus [GO:0005634]; paraspeckles [GO:0042382]; RNA polymerase II transcription regulator complex [GO:0090575]	chromatin binding [GO:0003682]; DNA binding [GO:0003677]; identical protein binding [GO:0042802]; RNA binding [GO:0003723]	999
P61247	P62917	Small ribosomal subunit protein eS1 (40S ribosomal protein S3a) (v-fos transformation effector protein) (Fte-1)	cell differentiation [GO:0030154]; cytoplasmic translation [GO:0002181]; negative regulation of apoptotic process [GO:0043066]; ribosomal small subunit biogenesis [GO:0042274]; translation [GO:0006412]; translational initiation [GO:0006413]	cytoplasm [GO:0005737]; cytosol [GO:0005829]; cytosolic ribosome [GO:0022626]; cytosolic small ribosomal subunit [GO:0022627]; endoplasmic reticulum [GO:0005783]; extracellular exosome [GO:0070062]; focal adhesion [GO:0005925]; nucleolus [GO:0005730]; nucleoplasm [GO:0005654]; nucleus [GO:0005634]; ribonucleoprotein complex [GO:1990904]; small-subunit processome [GO:0032040]; synapse [GO:0045202]	mRNA 5'-UTR binding [GO:0048027]; RNA binding [GO:0003723]; structural constituent of ribosome [GO:0003735]	Large ribosomal subunit protein uL2 (60S ribosomal protein L8)	cytoplasmic translation [GO:0002181]; translation [GO:0006412]	cytoplasm [GO:0005737]; cytosol [GO:0005829]; cytosolic large ribosomal subunit [GO:0022625]; cytosolic ribosome [GO:0022626]; focal adhesion [GO:0005925]; membrane [GO:0016020]; nucleoplasm [GO:0005654]; postsynapse [GO:0098794]; postsynaptic density [GO:0014069]	RNA binding [GO:0003723]; rRNA binding [GO:0019843]; structural constituent of ribosome [GO:0003735]	999
P55209	Q99733	Nucleosome assembly protein 1-like 1 (NAP-1-related protein) (hNRP)	DNA replication [GO:0006260]; nervous system development [GO:0007399]; nucleosome assembly [GO:0006334]; positive regulation of cell population proliferation [GO:0008284]; positive regulation of neural precursor cell proliferation [GO:2000179]; positive regulation of neurogenesis [GO:0050769]	chromatin [GO:0000785]; cytoplasm [GO:0005737]; melanosome [GO:0042470]; membrane [GO:0016020]; nucleus [GO:0005634]	chromatin binding [GO:0003682]; histone binding [GO:0042393]; histone chaperone activity [GO:0140713]; RNA binding [GO:0003723]	Nucleosome assembly protein 1-like 4 (Nucleosome assembly protein 2) (NAP-2)	nucleosome assembly [GO:0006334]	chromatin [GO:0000785]; cytoplasm [GO:0005737]; nucleus [GO:0005634]	chromatin binding [GO:0003682]; histone binding [GO:0042393]; nucleosome binding [GO:0031491]; RNA binding [GO:0003723]; unfolded protein binding [GO:0051082]	927
P62805	P68431	Histone H4	chromatin organization [GO:0006325]; negative regulation of megakaryocyte differentiation [GO:0045653]; nucleosome assembly [GO:0006334]; protein localization to CENP-A containing chromatin [GO:0061644]; telomere organization [GO:0032200]	CENP-A containing nucleosome [GO:0043505]; chromosome, telomeric region [GO:0000781]; extracellular exosome [GO:0070062]; extracellular region [GO:0005576]; membrane [GO:0016020]; nucleoplasm [GO:0005654]; nucleosome [GO:0000786]; nucleus [GO:0005634]; protein-containing complex [GO:0032991]	DNA binding [GO:0003677]; protein heterodimerization activity [GO:0046982]; RNA binding [GO:0003723]; structural constituent of chromatin [GO:0030527]	Histone H3.1 (Histone H3/a) (Histone H3/b) (Histone H3/c) (Histone H3/d) (Histone H3/f) (Histone H3/h) (Histone H3/i) (Histone H3/j) (Histone H3/k) (Histone H3/l)	chromatin organization [GO:0006325]; epigenetic regulation of gene expression [GO:0040029]; gene expression [GO:0010467]; nucleosome assembly [GO:0006334]; telomere organization [GO:0032200]	extracellular exosome [GO:0070062]; extracellular region [GO:0005576]; membrane [GO:0016020]; nucleoplasm [GO:0005654]; nucleosome [GO:0000786]; nucleus [GO:0005634]; protein-containing complex [GO:0032991]	cadherin binding [GO:0045296]; DNA binding [GO:0003677]; protein heterodimerization activity [GO:0046982]; structural constituent of chromatin [GO:0030527]	999
P05783	P08670	Keratin, type I cytoskeletal 18 (Cell proliferation-inducing gene 46 protein) (Cytokeratin-18) (CK-18) (Keratin-18) (K18)	anatomical structure morphogenesis [GO:0009653]; cell cycle [GO:0007049]; extrinsic apoptotic signaling pathway [GO:0097191]; Golgi to plasma membrane protein transport [GO:0043001]; hepatocyte apoptotic process [GO:0097284]; intermediate filament cytoskeleton organization [GO:0045104]; negative regulation of apoptotic process [GO:0043066]; tumor necrosis factor-mediated signaling pathway [GO:003…	adherens junction [GO:0005912]; cell periphery [GO:0071944]; centriolar satellite [GO:0034451]; cytoplasm [GO:0005737]; cytoskeleton [GO:0005856]; cytosol [GO:0005829]; extracellular exosome [GO:0070062]; intermediate filament [GO:0005882]; keratin filament [GO:0045095]; microtubule organizing center [GO:0005815]; nuclear matrix [GO:0016363]; nucleolus [GO:0005730]; perinuclear region of cytoplas…	cadherin binding involved in cell-cell adhesion [GO:0098641]; RNA binding [GO:0003723]; scaffold protein binding [GO:0097110]; structural molecule activity [GO:0005198]	Vimentin	astrocyte development [GO:0014002]; Bergmann glial cell differentiation [GO:0060020]; cellular response to lipopolysaccharide [GO:0071222]; cellular response to muramyl dipeptide [GO:0071225]; cellular response to type II interferon [GO:0071346]; intermediate filament organization [GO:0045109]; lens fiber cell development [GO:0070307]; negative regulation of neuron projection development [GO:0010…	axon [GO:0030424]; cell leading edge [GO:0031252]; cytoplasm [GO:0005737]; cytoskeleton [GO:0005856]; cytosol [GO:0005829]; extracellular exosome [GO:0070062]; focal adhesion [GO:0005925]; intermediate filament [GO:0005882]; intermediate filament cytoskeleton [GO:0045111]; microtubule organizing center [GO:0005815]; nuclear matrix [GO:0016363]; peroxisome [GO:0005777]; phagocytic vesicle [GO:0045…	double-stranded RNA binding [GO:0003725]; identical protein binding [GO:0042802]; keratin filament binding [GO:1990254]; molecular adaptor activity [GO:0060090]; protein domain specific binding [GO:0019904]; scaffold protein binding [GO:0097110]; structural constituent of cytoskeleton [GO:0005200]; structural constituent of eye lens [GO:0005212]	588
Q01082	Q13813	Spectrin beta chain, non-erythrocytic 1 (Beta-II spectrin) (Fodrin beta chain) (Spectrin, non-erythroid beta chain 1)	actin cytoskeleton organization [GO:0030036]; actin filament capping [GO:0051693]; central nervous system development [GO:0007417]; central nervous system formation [GO:0021556]; Golgi to plasma membrane protein transport [GO:0043001]; membrane assembly [GO:0071709]; mitotic cytokinesis [GO:0000281]; plasma membrane organization [GO:0007009]; positive regulation of interleukin-2 production [GO:00…	axolemma [GO:0030673]; cell junction [GO:0030054]; cell projection [GO:0042995]; cortical actin cytoskeleton [GO:0030864]; cuticular plate [GO:0032437]; cytoplasm [GO:0005737]; cytosol [GO:0005829]; extracellular exosome [GO:0070062]; glutamatergic synapse [GO:0098978]; M band [GO:0031430]; nucleolus [GO:0005730]; plasma membrane [GO:0005886]; postsynaptic density [GO:0014069]; spectrin [GO:00080…	actin binding [GO:0003779]; actin filament binding [GO:0051015]; ankyrin binding [GO:0030506]; cadherin binding [GO:0045296]; calmodulin binding [GO:0005516]; GTPase binding [GO:0051020]; phospholipid binding [GO:0005543]; RNA binding [GO:0003723]; structural constituent of cytoskeleton [GO:0005200]	Spectrin alpha chain, non-erythrocytic 1 (Alpha-II spectrin) (Fodrin alpha chain) (Spectrin, non-erythroid alpha subunit)	actin cytoskeleton organization [GO:0030036]; actin filament capping [GO:0051693]	cell junction [GO:0030054]; cell projection [GO:0042995]; cortical actin cytoskeleton [GO:0030864]; cytosol [GO:0005829]; extracellular exosome [GO:0070062]; extracellular region [GO:0005576]; extracellular vesicle [GO:1903561]; intracellular membrane-bounded organelle [GO:0043231]; membrane [GO:0016020]; microtubule cytoskeleton [GO:0015630]; plasma membrane [GO:0005886]; specific granule lumen …	actin binding [GO:0003779]; actin filament binding [GO:0051015]; cadherin binding [GO:0045296]; calcium ion binding [GO:0005509]; calmodulin binding [GO:0005516]; structural constituent of cytoskeleton [GO:0005200]	999
P46783	P62273	Small ribosomal subunit protein eS10 (40S ribosomal protein S10)	cytoplasmic translation [GO:0002181]; translation [GO:0006412]	cytoplasm [GO:0005737]; cytosol [GO:0005829]; cytosolic ribosome [GO:0022626]; cytosolic small ribosomal subunit [GO:0022627]; focal adhesion [GO:0005925]; membrane [GO:0016020]; nucleolus [GO:0005730]; nucleoplasm [GO:0005654]; ribosome [GO:0005840]	RNA binding [GO:0003723]; structural constituent of ribosome [GO:0003735]	Small ribosomal subunit protein uS14 (40S ribosomal protein S29)	cytoplasmic translation [GO:0002181]; translation [GO:0006412]	cytoplasm [GO:0005737]; cytoplasmic side of rough endoplasmic reticulum membrane [GO:0098556]; cytosol [GO:0005829]; cytosolic small ribosomal subunit [GO:0022627]; extracellular exosome [GO:0070062]; focal adhesion [GO:0005925]; nucleoplasm [GO:0005654]; ribosome [GO:0005840]; small ribosomal subunit [GO:0015935]	structural constituent of ribosome [GO:0003735]; zinc ion binding [GO:0008270]	999
P40227	P49368	T-complex protein 1 subunit zeta (TCP-1-zeta) (Acute morphine dependence-related protein 2) (CCT-zeta-1) (Chaperonin containing T-complex polypeptide 1 subunit 6A) (HTR3) (Tcp20)	chaperone-mediated protein folding [GO:0061077]; positive regulation of establishment of protein localization to telomere [GO:1904851]; positive regulation of protein localization to Cajal body [GO:1904871]; positive regulation of telomerase RNA localization to Cajal body [GO:1904874]; positive regulation of telomere maintenance via telomerase [GO:0032212]; protein folding [GO:0006457]; protein s…	chaperonin-containing T-complex [GO:0005832]; cytoplasm [GO:0005737]; cytosol [GO:0005829]; extracellular exosome [GO:0070062]; microtubule [GO:0005874]	ATP binding [GO:0005524]; ATP hydrolysis activity [GO:0016887]; ATP-dependent protein folding chaperone [GO:0140662]; protein folding chaperone [GO:0044183]; RNA binding [GO:0003723]; unfolded protein binding [GO:0051082]; WD40-repeat domain binding [GO:0071987]	T-complex protein 1 subunit gamma (TCP-1-gamma) (CCT-gamma) (Chaperonin containing T-complex polypeptide 1 subunit 3) (hTRiC5)	binding of sperm to zona pellucida [GO:0007339]; chaperone-mediated protein folding [GO:0061077]; positive regulation of establishment of protein localization to telomere [GO:1904851]; positive regulation of protein localization to Cajal body [GO:1904871]; positive regulation of telomerase RNA localization to Cajal body [GO:1904874]; positive regulation of telomere maintenance via telomerase [GO:…	cell body [GO:0044297]; chaperonin-containing T-complex [GO:0005832]; cytoskeleton [GO:0005856]; cytosol [GO:0005829]; extracellular exosome [GO:0070062]; microtubule [GO:0005874]; zona pellucida receptor complex [GO:0002199]	ATP binding [GO:0005524]; ATP hydrolysis activity [GO:0016887]; ATP-dependent protein folding chaperone [GO:0140662]; protein folding chaperone [GO:0044183]; RNA binding [GO:0003723]; unfolded protein binding [GO:0051082]	999
P53618	P53621	Coatomer subunit beta (Beta-coat protein) (Beta-COP)	endoplasmic reticulum to Golgi vesicle-mediated transport [GO:0006888]; intra-Golgi vesicle-mediated transport [GO:0006891]; intracellular protein transport [GO:0006886]	COPI vesicle coat [GO:0030126]; cytosol [GO:0005829]; endoplasmic reticulum membrane [GO:0005789]; endoplasmic reticulum-Golgi intermediate compartment [GO:0005793]; ficolin-1-rich granule membrane [GO:0101003]; Golgi apparatus [GO:0005794]; Golgi membrane [GO:0000139]; Golgi-associated vesicle [GO:0005798]; intracellular membrane-bounded organelle [GO:0043231]; membrane [GO:0016020]; plasma memb…	structural molecule activity [GO:0005198]	Coatomer subunit alpha (Alpha-coat protein) (Alpha-COP) (HEP-COP) (HEPCOP) [Cleaved into: Xenin (Xenopsin-related peptide); Proxenin]	endoplasmic reticulum to Golgi vesicle-mediated transport [GO:0006888]; intra-Golgi vesicle-mediated transport [GO:0006891]; intracellular protein transport [GO:0006886]; pancreatic juice secretion [GO:0030157]; retrograde vesicle-mediated transport, Golgi to endoplasmic reticulum [GO:0006890]	COPI vesicle coat [GO:0030126]; cytoplasm [GO:0005737]; cytosol [GO:0005829]; endoplasmic reticulum membrane [GO:0005789]; extracellular exosome [GO:0070062]; extracellular space [GO:0005615]; Golgi membrane [GO:0000139]; growth cone [GO:0030426]; membrane [GO:0016020]; transport vesicle [GO:0030133]	hormone activity [GO:0005179]; structural molecule activity [GO:0005198]	999
P08579	P62318	U2 small nuclear ribonucleoprotein B'' (U2 snRNP B'')	mRNA splicing, via spliceosome [GO:0000398]; U2-type prespliceosome assembly [GO:1903241]	catalytic step 2 spliceosome [GO:0071013]; cytoplasmic ribonucleoprotein granule [GO:0036464]; fibrillar center [GO:0001650]; nuclear speck [GO:0016607]; nucleoplasm [GO:0005654]; nucleus [GO:0005634]; spliceosomal complex [GO:0005681]; U1 snRNP [GO:0005685]; U2 snRNP [GO:0005686]; U2-type catalytic step 2 spliceosome [GO:0071007]; U2-type precatalytic spliceosome [GO:0071005]; U2-type spliceosom…	U1 snRNA binding [GO:0030619]	Small nuclear ribonucleoprotein Sm D3 (Sm-D3) (snRNP core protein D3)	7-methylguanosine cap hypermethylation [GO:0036261]; mRNA splicing, via spliceosome [GO:0000398]; protein methylation [GO:0006479]; RNA splicing [GO:0008380]; spliceosomal snRNP assembly [GO:0000387]; U2-type prespliceosome assembly [GO:1903241]	catalytic step 2 spliceosome [GO:0071013]; commitment complex [GO:0000243]; cytosol [GO:0005829]; methylosome [GO:0034709]; nuclear body [GO:0016604]; nucleoplasm [GO:0005654]; nucleus [GO:0005634]; pICln-Sm protein complex [GO:0034715]; precatalytic spliceosome [GO:0071011]; small nuclear ribonucleoprotein complex [GO:0030532]; SMN-Sm protein complex [GO:0034719]; spliceosomal complex [GO:000568…	enzyme binding [GO:0019899]; histone pre-mRNA DCP binding [GO:0071208]; RNA binding [GO:0003723]; telomerase RNA binding [GO:0070034]; U1 snRNP binding [GO:1990446]; U7 snRNA binding [GO:0071209]	999
Q06265	Q9NPD3	Exosome complex component RRP45 (Autoantigen PM/Scl 1) (Exosome component 9) (P75 polymyositis-scleroderma overlap syndrome-associated autoantigen) (Polymyositis/scleroderma autoantigen 1) (Polymyositis/scleroderma autoantigen 75 kDa) (PM/Scl-75)	exonucleolytic catabolism of deadenylated mRNA [GO:0043928]; exonucleolytic trimming to generate mature 3'-end of 5.8S rRNA from tricistronic rRNA transcript (SSU-rRNA, 5.8S rRNA, LSU-rRNA) [GO:0000467]; immune response [GO:0006955]; nuclear mRNA surveillance [GO:0071028]; nuclear polyadenylation-dependent mRNA catabolic process [GO:0071042]; nuclear polyadenylation-dependent rRNA catabolic proce…	cytoplasm [GO:0005737]; cytoplasmic exosome (RNase complex) [GO:0000177]; cytosol [GO:0005829]; exosome (RNase complex) [GO:0000178]; extracellular exosome [GO:0070062]; nuclear chromosome [GO:0000228]; nuclear exosome (RNase complex) [GO:0000176]; nucleolar exosome (RNase complex) [GO:0101019]; nucleolus [GO:0005730]; nucleoplasm [GO:0005654]; nucleus [GO:0005634]	3'-5'-RNA exonuclease activity [GO:0000175]; mRNA 3'-UTR AU-rich region binding [GO:0035925]; RNA binding [GO:0003723]; RNA polymerase II-specific DNA-binding transcription factor binding [GO:0061629]	Exosome complex component RRP41 (Exosome component 4) (Ribosomal RNA-processing protein 41) (p12A)	defense response to virus [GO:0051607]; DNA deamination [GO:0045006]; histone mRNA catabolic process [GO:0071044]; maturation of 5.8S rRNA [GO:0000460]; nuclear mRNA surveillance [GO:0071028]; nuclear-transcribed mRNA catabolic process [GO:0000956]; nuclear-transcribed mRNA catabolic process, exonucleolytic, 3'-5' [GO:0034427]; polyadenylation-dependent snoRNA 3'-end processing [GO:0071051]; posi…	cytoplasm [GO:0005737]; cytoplasmic exosome (RNase complex) [GO:0000177]; cytosol [GO:0005829]; euchromatin [GO:0000791]; exosome (RNase complex) [GO:0000178]; intracellular membrane-bounded organelle [GO:0043231]; nuclear exosome (RNase complex) [GO:0000176]; nucleolar exosome (RNase complex) [GO:0101019]; nucleolus [GO:0005730]; nucleoplasm [GO:0005654]; nucleus [GO:0005634]	3'-5'-RNA exonuclease activity [GO:0000175]; mRNA 3'-UTR AU-rich region binding [GO:0035925]	999
Q14197	Q9P015	Large ribosomal subunit protein mL62 (39S ribosomal protein L58, mitochondrial) (MRP-L58) (Digestion substraction 1) (DS-1) (Immature colon carcinoma transcript 1 protein) (Peptidyl-tRNA hydrolase ICT1, mitochondrial) (EC 3.1.1.29)	mitochondrial translation [GO:0032543]; mitochondrial translational termination [GO:0070126]; rescue of stalled ribosome [GO:0072344]	mitochondrial inner membrane [GO:0005743]; mitochondrial large ribosomal subunit [GO:0005762]; mitochondrial matrix [GO:0005759]; mitochondrion [GO:0005739]; nucleoplasm [GO:0005654]; plasma membrane [GO:0005886]	aminoacyl-tRNA hydrolase activity [GO:0004045]; translation release factor activity, codon nonspecific [GO:0016150]	Large ribosomal subunit protein uL15m (39S ribosomal protein L15, mitochondrial) (L15mt) (MRP-L15)	cellular response to leukemia inhibitory factor [GO:1990830]; mitochondrial translation [GO:0032543]	mitochondrial inner membrane [GO:0005743]; mitochondrial large ribosomal subunit [GO:0005762]; mitochondrion [GO:0005739]	RNA binding [GO:0003723]; structural constituent of ribosome [GO:0003735]	974
Q13573	Q9P013	SNW domain-containing protein 1 (Nuclear protein SkiP) (Nuclear receptor coactivator NCoA-62) (Ski-interacting protein)	cellular response to retinoic acid [GO:0071300]; intrinsic apoptotic signaling pathway in response to DNA damage by p53 class mediator [GO:0042771]; mRNA splicing, via spliceosome [GO:0000398]; negative regulation of DNA-templated transcription [GO:0045892]; negative regulation of transcription by RNA polymerase II [GO:0000122]; positive regulation by host of viral transcription [GO:0043923]; pos…	catalytic step 2 spliceosome [GO:0071013]; nuclear body [GO:0016604]; nuclear matrix [GO:0016363]; nuclear speck [GO:0016607]; nucleoplasm [GO:0005654]; nucleus [GO:0005634]; spliceosomal complex [GO:0005681]; U2-type catalytic step 2 spliceosome [GO:0071007]	enzyme binding [GO:0019899]; Notch binding [GO:0005112]; nuclear androgen receptor binding [GO:0050681]; nuclear receptor binding [GO:0016922]; nuclear retinoic acid receptor binding [GO:0042974]; nuclear vitamin D receptor binding [GO:0042809]; RNA binding [GO:0003723]; SMAD binding [GO:0046332]; transcription coactivator activity [GO:0003713]; transcription corepressor activity [GO:0003714]	Spliceosome-associated protein CWC15 homolog	mRNA cis splicing, via spliceosome [GO:0045292]; mRNA splicing, via spliceosome [GO:0000398]	catalytic step 2 spliceosome [GO:0071013]; mitochondrion [GO:0005739]; nuclear speck [GO:0016607]; nucleoplasm [GO:0005654]; nucleus [GO:0005634]; Prp19 complex [GO:0000974]; spliceosomal complex [GO:0005681]; U2-type catalytic step 2 spliceosome [GO:0071007]	RNA binding [GO:0003723]	999
P27348	P63104	14-3-3 protein theta (14-3-3 protein T-cell) (14-3-3 protein tau) (Protein HS1)	negative regulation of DNA-templated transcription [GO:0045892]; negative regulation of monoatomic ion transmembrane transport [GO:0034766]; protein targeting [GO:0006605]; signal transduction [GO:0007165]; small GTPase-mediated signal transduction [GO:0007264]; substantia nigra development [GO:0021762]	cytoplasm [GO:0005737]; cytosol [GO:0005829]; extracellular exosome [GO:0070062]; focal adhesion [GO:0005925]; membrane [GO:0016020]; protein-containing complex [GO:0032991]; synapse [GO:0045202]	14-3-3 protein binding [GO:0071889]; identical protein binding [GO:0042802]; protein domain specific binding [GO:0019904]; transmembrane transporter binding [GO:0044325]	14-3-3 protein zeta/delta (Protein kinase C inhibitor protein 1) (KCIP-1)	angiogenesis [GO:0001525]; cellular response to glucose starvation [GO:0042149]; ERK1 and ERK2 cascade [GO:0070371]; establishment of Golgi localization [GO:0051683]; Golgi reassembly [GO:0090168]; lung development [GO:0030324]; negative regulation of apoptotic process [GO:0043066]; negative regulation of innate immune response [GO:0045824]; negative regulation of protein localization to nucleus …	blood microparticle [GO:0072562]; cytoplasm [GO:0005737]; cytosol [GO:0005829]; extracellular exosome [GO:0070062]; extracellular space [GO:0005615]; focal adhesion [GO:0005925]; glutamatergic synapse [GO:0098978]; hippocampal mossy fiber to CA3 synapse [GO:0098686]; melanosome [GO:0042470]; nucleoplasm [GO:0005654]; nucleus [GO:0005634]; vesicle [GO:0031982]	cadherin binding [GO:0045296]; DNA-binding transcription factor binding [GO:0140297]; identical protein binding [GO:0042802]; phosphoserine residue binding [GO:0050815]; protein domain specific binding [GO:0019904]; protein kinase binding [GO:0019901]; protein sequestering activity [GO:0140311]; RNA binding [GO:0003723]; transmembrane transporter binding [GO:0044325]; ubiquitin protein ligase bin…	988
O75477	O94905	Erlin-1 (Endoplasmic reticulum lipid raft-associated protein 1) (Protein KE04) (Stomatin-prohibitin-flotillin-HflC/K domain-containing protein 1) (SPFH domain-containing protein 1)	cholesterol metabolic process [GO:0008203]; ERAD pathway [GO:0036503]; negative regulation of cholesterol biosynthetic process [GO:0045541]; negative regulation of fatty acid biosynthetic process [GO:0045717]; regulation of cholesterol biosynthetic process [GO:0045540]; SREBP signaling pathway [GO:0032933]	endoplasmic reticulum [GO:0005783]; endoplasmic reticulum membrane [GO:0005789]; membrane raft [GO:0045121]; protein-containing complex [GO:0032991]	cholesterol binding [GO:0015485]; ubiquitin protein ligase binding [GO:0031625]	Erlin-2 (Endoplasmic reticulum lipid raft-associated protein 2) (Stomatin-prohibitin-flotillin-HflC/K domain-containing protein 2) (SPFH domain-containing protein 2)	cholesterol metabolic process [GO:0008203]; ERAD pathway [GO:0036503]; negative regulation of cholesterol biosynthetic process [GO:0045541]; negative regulation of fatty acid biosynthetic process [GO:0045717]; regulation of cholesterol biosynthetic process [GO:0045540]; SREBP signaling pathway [GO:0032933]	cytosol [GO:0005829]; endoplasmic reticulum [GO:0005783]; endoplasmic reticulum membrane [GO:0005789]; membrane raft [GO:0045121]; plasma membrane [GO:0005886]; protein-containing complex [GO:0032991]	cholesterol binding [GO:0015485]; ubiquitin protein ligase binding [GO:0031625]	998
Q15149	Q15149	Plectin (PCN) (PLTN) (Hemidesmosomal protein 1) (HD1) (Plectin-1)	actomyosin contractile ring assembly actin filament organization [GO:2000689]; adherens junction organization [GO:0034332]; cardiac muscle cell development [GO:0055013]; cell morphogenesis [GO:0000902]; cellular response to extracellular stimulus [GO:0031668]; cellular response to fluid shear stress [GO:0071498]; cellular response to hydrostatic pressure [GO:0071464]; cellular response to mechani…	axon [GO:0030424]; brush border [GO:0005903]; costamere [GO:0043034]; cytoplasm [GO:0005737]; cytosol [GO:0005829]; dendrite [GO:0030425]; extracellular exosome [GO:0070062]; focal adhesion [GO:0005925]; hemidesmosome [GO:0030056]; intermediate filament [GO:0005882]; intermediate filament cytoskeleton [GO:0045111]; mitochondrial outer membrane [GO:0005741]; myelin sheath [GO:0043209]; perinuclear…	actin filament binding [GO:0051015]; ankyrin binding [GO:0030506]; cadherin binding [GO:0045296]; dystroglycan binding [GO:0002162]; protein self-association [GO:0043621]; RNA binding [GO:0003723]; structural constituent of cytoskeleton [GO:0005200]; structural constituent of muscle [GO:0008307]	Plectin (PCN) (PLTN) (Hemidesmosomal protein 1) (HD1) (Plectin-1)	actomyosin contractile ring assembly actin filament organization [GO:2000689]; adherens junction organization [GO:0034332]; cardiac muscle cell development [GO:0055013]; cell morphogenesis [GO:0000902]; cellular response to extracellular stimulus [GO:0031668]; cellular response to fluid shear stress [GO:0071498]; cellular response to hydrostatic pressure [GO:0071464]; cellular response to mechani…	axon [GO:0030424]; brush border [GO:0005903]; costamere [GO:0043034]; cytoplasm [GO:0005737]; cytosol [GO:0005829]; dendrite [GO:0030425]; extracellular exosome [GO:0070062]; focal adhesion [GO:0005925]; hemidesmosome [GO:0030056]; intermediate filament [GO:0005882]; intermediate filament cytoskeleton [GO:0045111]; mitochondrial outer membrane [GO:0005741]; myelin sheath [GO:0043209]; perinuclear…	actin filament binding [GO:0051015]; ankyrin binding [GO:0030506]; cadherin binding [GO:0045296]; dystroglycan binding [GO:0002162]; protein self-association [GO:0043621]; RNA binding [GO:0003723]; structural constituent of cytoskeleton [GO:0005200]; structural constituent of muscle [GO:0008307]	NF
P62195	Q99460	26S proteasome regulatory subunit 8 (26S proteasome AAA-ATPase subunit RPT6) (Proteasome 26S subunit ATPase 5) (Proteasome subunit p45) (Thyroid hormone receptor-interacting protein 1) (TRIP1) (p45/SUG)	negative regulation of DNA-templated transcription [GO:0045892]; negative regulation of programmed cell death [GO:0043069]; positive regulation of DNA-templated transcription [GO:0045893]; positive regulation of proteasomal protein catabolic process [GO:1901800]; proteasome-mediated ubiquitin-dependent protein catabolic process [GO:0043161]; regulation of transcription by RNA polymerase II [GO:00…	blood microparticle [GO:0072562]; cytoplasm [GO:0005737]; cytoplasmic vesicle [GO:0031410]; cytosol [GO:0005829]; extracellular exosome [GO:0070062]; membrane [GO:0016020]; nucleoplasm [GO:0005654]; nucleus [GO:0005634]; proteasome accessory complex [GO:0022624]; proteasome complex [GO:0000502]; proteasome regulatory particle, base subcomplex [GO:0008540]	ATP binding [GO:0005524]; ATP hydrolysis activity [GO:0016887]; DNA-binding transcription factor binding [GO:0140297]; general transcription initiation factor binding [GO:0140296]; proteasome-activating activity [GO:0036402]; thyrotropin-releasing hormone receptor binding [GO:0031531]; transcription factor binding [GO:0008134]	26S proteasome non-ATPase regulatory subunit 1 (26S proteasome regulatory subunit RPN2) (26S proteasome regulatory subunit S1) (26S proteasome subunit p112)	proteasome-mediated ubiquitin-dependent protein catabolic process [GO:0043161]; regulation of protein catabolic process [GO:0042176]	azurophil granule lumen [GO:0035578]; cytosol [GO:0005829]; extracellular region [GO:0005576]; membrane [GO:0016020]; nucleoplasm [GO:0005654]; nucleus [GO:0005634]; proteasome accessory complex [GO:0022624]; proteasome complex [GO:0000502]; proteasome regulatory particle [GO:0005838]; proteasome regulatory particle, base subcomplex [GO:0008540]; proteasome storage granule [GO:0034515]	enzyme regulator activity [GO:0030234]; ubiquitin protein ligase binding [GO:0031625]	999
O75935	Q13561	Dynactin subunit 3 (Dynactin complex subunit 22 kDa subunit) (p22)	cytoskeleton-dependent cytokinesis [GO:0061640]; microtubule-based process [GO:0007017]; mitotic cell cycle [GO:0000278]	centrosome [GO:0005813]; cleavage furrow [GO:0032154]; cytosol [GO:0005829]; dynactin complex [GO:0005869]; kinetochore [GO:0000776]; midbody [GO:0030496]; nucleolus [GO:0005730]; perinuclear region of cytoplasm [GO:0048471]; spindle [GO:0005819]	structural molecule activity [GO:0005198]	Dynactin subunit 2 (50 kDa dynein-associated polypeptide) (Dynactin complex 50 kDa subunit) (DCTN-50) (p50 dynamitin)	melanosome transport [GO:0032402]; mitotic metaphase chromosome alignment [GO:0007080]; mitotic spindle organization [GO:0007052]; protein localization to centrosome [GO:0071539]	centrosome [GO:0005813]; cytoplasm [GO:0005737]; cytosol [GO:0005829]; dynactin complex [GO:0005869]; dynein complex [GO:0030286]; extracellular exosome [GO:0070062]; growth cone [GO:0030426]; kinetochore [GO:0000776]; membrane [GO:0016020]; microtubule [GO:0005874]; vesicle [GO:0031982]	identical protein binding [GO:0042802]; protein kinase binding [GO:0019901]; spectrin binding [GO:0030507]	999
P16104	P68431	Histone H2AX (H2a/x) (Histone H2A.X)	cellular response to gamma radiation [GO:0071480]; cellular senescence [GO:0090398]; cerebral cortex development [GO:0021987]; DNA damage checkpoint signaling [GO:0000077]; DNA damage response [GO:0006974]; double-strand break repair [GO:0006302]; double-strand break repair via homologous recombination [GO:0000724]; heterochromatin organization [GO:0070828]; meiotic cell cycle [GO:0051321]; nucle…	centrosome [GO:0005813]; condensed nuclear chromosome [GO:0000794]; extracellular exosome [GO:0070062]; male germ cell nucleus [GO:0001673]; nuclear speck [GO:0016607]; nucleoplasm [GO:0005654]; nucleosome [GO:0000786]; nucleus [GO:0005634]; replication fork [GO:0005657]; site of DNA damage [GO:0090734]; site of double-strand break [GO:0035861]; XY body [GO:0001741]	damaged DNA binding [GO:0003684]; DNA binding [GO:0003677]; enzyme binding [GO:0019899]; histone binding [GO:0042393]; nucleosomal DNA binding [GO:0031492]; protein heterodimerization activity [GO:0046982]; structural constituent of chromatin [GO:0030527]	Histone H3.1 (Histone H3/a) (Histone H3/b) (Histone H3/c) (Histone H3/d) (Histone H3/f) (Histone H3/h) (Histone H3/i) (Histone H3/j) (Histone H3/k) (Histone H3/l)	chromatin organization [GO:0006325]; epigenetic regulation of gene expression [GO:0040029]; gene expression [GO:0010467]; nucleosome assembly [GO:0006334]; telomere organization [GO:0032200]	extracellular exosome [GO:0070062]; extracellular region [GO:0005576]; membrane [GO:0016020]; nucleoplasm [GO:0005654]; nucleosome [GO:0000786]; nucleus [GO:0005634]; protein-containing complex [GO:0032991]	cadherin binding [GO:0045296]; DNA binding [GO:0003677]; protein heterodimerization activity [GO:0046982]; structural constituent of chromatin [GO:0030527]	992
P18077	P39023	Large ribosomal subunit protein eL33 (60S ribosomal protein L35a) (Cell growth-inhibiting gene 33 protein)	cytoplasmic translation [GO:0002181]; ribosomal large subunit biogenesis [GO:0042273]; rRNA processing [GO:0006364]; translation [GO:0006412]	cytoplasm [GO:0005737]; cytosol [GO:0005829]; cytosolic large ribosomal subunit [GO:0022625]; cytosolic ribosome [GO:0022626]; extracellular exosome [GO:0070062]; membrane [GO:0016020]	RNA binding [GO:0003723]; structural constituent of ribosome [GO:0003735]; tRNA binding [GO:0000049]	Large ribosomal subunit protein uL3 (60S ribosomal protein L3) (HIV-1 TAR RNA-binding protein B) (TARBP-B)	cellular response to interleukin-4 [GO:0071353]; cytoplasmic translation [GO:0002181]; translation [GO:0006412]	cytoplasm [GO:0005737]; cytosol [GO:0005829]; cytosolic large ribosomal subunit [GO:0022625]; cytosolic ribosome [GO:0022626]; extracellular exosome [GO:0070062]; focal adhesion [GO:0005925]; nucleolus [GO:0005730]; nucleus [GO:0005634]; protein-containing complex [GO:0032991]	RNA binding [GO:0003723]; structural constituent of ribosome [GO:0003735]	999
P35998	P62191	26S proteasome regulatory subunit 7 (26S proteasome AAA-ATPase subunit RPT1) (Proteasome 26S subunit ATPase 2)	osteoblast differentiation [GO:0001649]; positive regulation of proteasomal protein catabolic process [GO:1901800]; proteasome-mediated ubiquitin-dependent protein catabolic process [GO:0043161]; ubiquitin-dependent protein catabolic process [GO:0006511]	cytoplasm [GO:0005737]; cytoplasmic ribonucleoprotein granule [GO:0036464]; cytosol [GO:0005829]; extracellular region [GO:0005576]; ficolin-1-rich granule lumen [GO:1904813]; membrane [GO:0016020]; nucleoplasm [GO:0005654]; nucleus [GO:0005634]; P-body [GO:0000932]; proteasome accessory complex [GO:0022624]; proteasome complex [GO:0000502]; proteasome regulatory particle, base subcomplex [GO:000…	ATP binding [GO:0005524]; ATP hydrolysis activity [GO:0016887]; proteasome-activating activity [GO:0036402]	26S proteasome regulatory subunit 4 (P26s4) (26S proteasome AAA-ATPase subunit RPT2) (Proteasome 26S subunit ATPase 1)	proteasome-mediated ubiquitin-dependent protein catabolic process [GO:0043161]	cytosol [GO:0005829]; membrane [GO:0016020]; nucleoplasm [GO:0005654]; nucleus [GO:0005634]; proteasome accessory complex [GO:0022624]; proteasome complex [GO:0000502]; proteasome regulatory particle, base subcomplex [GO:0008540]	ATP binding [GO:0005524]; ATP hydrolysis activity [GO:0016887]; proteasome-activating activity [GO:0036402]; RNA binding [GO:0003723]	999
A6NNZ2	P0DPH7	Tubulin beta 8B	microtubule cytoskeleton organization [GO:0000226]; mitotic cell cycle [GO:0000278]	cytoplasm [GO:0005737]; extracellular exosome [GO:0070062]; intercellular bridge [GO:0045171]; microtubule [GO:0005874]; microtubule cytoskeleton [GO:0015630]; mitotic spindle [GO:0072686]	GTP binding [GO:0005525]; GTPase activity [GO:0003924]; metal ion binding [GO:0046872]; structural constituent of cytoskeleton [GO:0005200]	Tubulin alpha-3C chain (EC 3.6.5.-) (Alpha-tubulin 2) (Alpha-tubulin 3C) (Tubulin alpha-2 chain) [Cleaved into: Detyrosinated tubulin alpha-3C chain]	microtubule cytoskeleton organization [GO:0000226]; mitotic cell cycle [GO:0000278]	cytoplasm [GO:0005737]; microtubule [GO:0005874]; microtubule cytoskeleton [GO:0015630]; nucleus [GO:0005634]	GTP binding [GO:0005525]; hydrolase activity [GO:0016787]; metal ion binding [GO:0046872]; structural constituent of cytoskeleton [GO:0005200]	755
P04908	P06899	Histone H2A type 1-B/E (Histone H2A.2) (Histone H2A/a) (Histone H2A/m)	chromatin organization [GO:0006325]; heterochromatin organization [GO:0070828]; negative regulation of cell population proliferation [GO:0008285]; protein localization to CENP-A containing chromatin [GO:0061644]	CENP-A containing nucleosome [GO:0043505]; extracellular exosome [GO:0070062]; nucleosome [GO:0000786]; nucleus [GO:0005634]	DNA binding [GO:0003677]; nucleosomal DNA binding [GO:0031492]; protein heterodimerization activity [GO:0046982]; structural constituent of chromatin [GO:0030527]	Histone H2B type 1-J (Histone H2B.1) (Histone H2B.r) (H2B/r)	antibacterial humoral response [GO:0019731]; antimicrobial humoral immune response mediated by antimicrobial peptide [GO:0061844]; chromatin organization [GO:0006325]; defense response to Gram-negative bacterium [GO:0050829]; defense response to Gram-positive bacterium [GO:0050830]; innate immune response in mucosa [GO:0002227]; killing of cells of another organism [GO:0031640]; negative regulati…	CENP-A containing nucleosome [GO:0043505]; cytosol [GO:0005829]; extracellular space [GO:0005615]; nucleoplasm [GO:0005654]; nucleosome [GO:0000786]; nucleus [GO:0005634]	DNA binding [GO:0003677]; lipopolysaccharide binding [GO:0001530]; protein heterodimerization activity [GO:0046982]; structural constituent of chromatin [GO:0030527]	997
O14950	P35579	Myosin regulatory light chain 12B (MLC-2A) (MLC-2) (Myosin regulatory light chain 2-B, smooth muscle isoform) (Myosin regulatory light chain 20 kDa) (MLC20) (Myosin regulatory light chain MRLC2) (SHUJUN-1)	platelet aggregation [GO:0070527]; regulation of cell shape [GO:0008360]	apical part of cell [GO:0045177]; brush border [GO:0005903]; cell cortex [GO:0005938]; cytoplasm [GO:0005737]; cytosol [GO:0005829]; extracellular exosome [GO:0070062]; myofibril [GO:0030016]; myosin II complex [GO:0016460]; stress fiber [GO:0001725]; Z disc [GO:0030018]	calcium ion binding [GO:0005509]; myosin heavy chain binding [GO:0032036]	Myosin-9 (Cellular myosin heavy chain, type A) (Myosin heavy chain 9) (Myosin heavy chain, non-muscle IIa) (Non-muscle myosin heavy chain A) (NMMHC-A) (Non-muscle myosin heavy chain IIa) (NMMHC II-a) (NMMHC-IIA)	actin cytoskeleton organization [GO:0030036]; actin filament-based movement [GO:0030048]; actomyosin structure organization [GO:0031032]; angiogenesis [GO:0001525]; blood vessel endothelial cell migration [GO:0043534]; cortical granule exocytosis [GO:0060471]; cytokinetic process [GO:0032506]; endodermal cell differentiation [GO:0035987]; establishment of meiotic spindle localization [GO:0051295]…	actin cytoskeleton [GO:0015629]; actomyosin [GO:0042641]; actomyosin contractile ring [GO:0005826]; adherens junction [GO:0005912]; brush border [GO:0005903]; cell leading edge [GO:0031252]; cleavage furrow [GO:0032154]; cortical granule [GO:0060473]; cytoplasm [GO:0005737]; cytoplasmic side of plasma membrane [GO:0009898]; cytosol [GO:0005829]; extracellular exosome [GO:0070062]; focal adhesion …	actin binding [GO:0003779]; actin filament binding [GO:0051015]; ADP binding [GO:0043531]; ATP binding [GO:0005524]; cadherin binding [GO:0045296]; calmodulin binding [GO:0005516]; cytoskeletal motor activity [GO:0003774]; identical protein binding [GO:0042802]; integrin binding [GO:0005178]; microfilament motor activity [GO:0000146]; protein domain specific binding [GO:0019904]; protein homodime…	998
P0CG47	P68431	Polyubiquitin-B [Cleaved into: Ubiquitin]	energy homeostasis [GO:0097009]; fat pad development [GO:0060613]; female gonad development [GO:0008585]; female meiosis I [GO:0007144]; hypothalamus gonadotrophin-releasing hormone neuron development [GO:0021888]; male meiosis I [GO:0007141]; mitochondrion transport along microtubule [GO:0047497]; modification-dependent protein catabolic process [GO:0019941]; neuron projection morphogenesis [GO:…	cytosol [GO:0005829]; endocytic vesicle membrane [GO:0030666]; endoplasmic reticulum membrane [GO:0005789]; endosome membrane [GO:0010008]; extracellular exosome [GO:0070062]; extracellular space [GO:0005615]; mitochondrial outer membrane [GO:0005741]; mitochondrion [GO:0005739]; neuron projection [GO:0043005]; neuronal cell body [GO:0043025]; nucleoplasm [GO:0005654]; nucleus [GO:0005634]; plasm…	protein tag activity [GO:0031386]; RNA binding [GO:0003723]; ubiquitin protein ligase binding [GO:0031625]	Histone H3.1 (Histone H3/a) (Histone H3/b) (Histone H3/c) (Histone H3/d) (Histone H3/f) (Histone H3/h) (Histone H3/i) (Histone H3/j) (Histone H3/k) (Histone H3/l)	chromatin organization [GO:0006325]; epigenetic regulation of gene expression [GO:0040029]; gene expression [GO:0010467]; nucleosome assembly [GO:0006334]; telomere organization [GO:0032200]	extracellular exosome [GO:0070062]; extracellular region [GO:0005576]; membrane [GO:0016020]; nucleoplasm [GO:0005654]; nucleosome [GO:0000786]; nucleus [GO:0005634]; protein-containing complex [GO:0032991]	cadherin binding [GO:0045296]; DNA binding [GO:0003677]; protein heterodimerization activity [GO:0046982]; structural constituent of chromatin [GO:0030527]	942
Q6ZU15	Q9UKS6	Septin-14	cytoskeleton-dependent cytokinesis [GO:0061640]; neuron migration [GO:0001764]; protein localization to perinuclear region of cytoplasm [GO:1905719]; spermatid development [GO:0007286]	acrosomal vesicle [GO:0001669]; axon [GO:0030424]; cell division site [GO:0032153]; cytoplasm [GO:0005737]; cytoskeleton [GO:0005856]; dendrite [GO:0030425]; microtubule cytoskeleton [GO:0015630]; perikaryon [GO:0043204]; perinuclear region of cytoplasm [GO:0048471]; septin complex [GO:0031105]; septin ring [GO:0005940]	GTP binding [GO:0005525]; GTPase activity [GO:0003924]; molecular adaptor activity [GO:0060090]	Protein kinase C and casein kinase substrate in neurons protein 3 (SH3 domain-containing protein 6511)	cytoskeleton organization [GO:0007010]; endocytosis [GO:0006897]; negative regulation of calcium ion transport [GO:0051926]; negative regulation of endocytosis [GO:0045806]; plasma membrane tubulation [GO:0097320]; positive regulation of membrane protein ectodomain proteolysis [GO:0051044]; regulation of endocytosis [GO:0030100]	cytoplasm [GO:0005737]; cytosol [GO:0005829]; endosome [GO:0005768]; extracellular exosome [GO:0070062]; plasma membrane [GO:0005886]	calcium channel inhibitor activity [GO:0019855]; cytoskeletal protein binding [GO:0008092]; identical protein binding [GO:0042802]; lipid binding [GO:0008289]; phospholipid binding [GO:0005543]	NF
P27635	Q02543	Large ribosomal subunit protein uL16 (60S ribosomal protein L10) (Laminin receptor homolog) (Protein QM) (Ribosomal protein L10) (Tumor suppressor QM)	cytoplasmic translation [GO:0002181]; embryonic brain development [GO:1990403]; negative regulation of apoptotic process [GO:0043066]; negative regulation of transcription by RNA polymerase II [GO:0000122]; regulation of translation [GO:0006417]; translation [GO:0006412]	cytosol [GO:0005829]; cytosolic large ribosomal subunit [GO:0022625]; cytosolic ribosome [GO:0022626]; endoplasmic reticulum [GO:0005783]; membrane [GO:0016020]; nucleus [GO:0005634]; protein-containing complex [GO:0032991]	RNA binding [GO:0003723]; structural constituent of ribosome [GO:0003735]; translation regulator activity [GO:0045182]	Large ribosomal subunit protein eL20 (60S ribosomal protein L18a)	cytoplasmic translation [GO:0002181]; translation [GO:0006412]	cytoplasm [GO:0005737]; cytosol [GO:0005829]; cytosolic large ribosomal subunit [GO:0022625]; cytosolic ribosome [GO:0022626]; membrane [GO:0016020]	RNA binding [GO:0003723]; structural constituent of ribosome [GO:0003735]	999
P46781	P62280	Small ribosomal subunit protein uS4 (40S ribosomal protein S9)	cytoplasmic translation [GO:0002181]; positive regulation of cell population proliferation [GO:0008284]; ribosomal small subunit biogenesis [GO:0042274]; translation [GO:0006412]	cytoplasm [GO:0005737]; cytosol [GO:0005829]; cytosolic ribosome [GO:0022626]; cytosolic small ribosomal subunit [GO:0022627]; extracellular exosome [GO:0070062]; focal adhesion [GO:0005925]; membrane [GO:0016020]; nucleolus [GO:0005730]; nucleoplasm [GO:0005654]; nucleus [GO:0005634]; ribonucleoprotein complex [GO:1990904]; ribosome [GO:0005840]; small-subunit processome [GO:0032040]; synapse [G…	RNA binding [GO:0003723]; rRNA binding [GO:0019843]; structural constituent of ribosome [GO:0003735]; translation regulator activity [GO:0045182]	Small ribosomal subunit protein uS17 (40S ribosomal protein S11)	cytoplasmic translation [GO:0002181]; ribosomal small subunit biogenesis [GO:0042274]; translation [GO:0006412]	cytoplasm [GO:0005737]; cytosol [GO:0005829]; cytosolic ribosome [GO:0022626]; cytosolic small ribosomal subunit [GO:0022627]; extracellular exosome [GO:0070062]; focal adhesion [GO:0005925]; membrane [GO:0016020]; nucleolus [GO:0005730]; nucleoplasm [GO:0005654]; ribosome [GO:0005840]; small-subunit processome [GO:0032040]; synapse [GO:0045202]	RNA binding [GO:0003723]; rRNA binding [GO:0019843]; structural constituent of ribosome [GO:0003735]	999
P61353	P62917	Large ribosomal subunit protein eL27 (60S ribosomal protein L27)	cytoplasmic translation [GO:0002181]; response to aldosterone [GO:1904044]; rRNA processing [GO:0006364]; translation [GO:0006412]	cytoplasm [GO:0005737]; cytoplasmic side of rough endoplasmic reticulum membrane [GO:0098556]; cytosol [GO:0005829]; cytosolic large ribosomal subunit [GO:0022625]; cytosolic ribosome [GO:0022626]; extracellular exosome [GO:0070062]; focal adhesion [GO:0005925]; membrane [GO:0016020]; nucleolus [GO:0005730]; nucleoplasm [GO:0005654]; nucleus [GO:0005634]; ribonucleoprotein complex [GO:1990904]; r…	RNA binding [GO:0003723]; structural constituent of ribosome [GO:0003735]	Large ribosomal subunit protein uL2 (60S ribosomal protein L8)	cytoplasmic translation [GO:0002181]; translation [GO:0006412]	cytoplasm [GO:0005737]; cytosol [GO:0005829]; cytosolic large ribosomal subunit [GO:0022625]; cytosolic ribosome [GO:0022626]; focal adhesion [GO:0005925]; membrane [GO:0016020]; nucleoplasm [GO:0005654]; postsynapse [GO:0098794]; postsynaptic density [GO:0014069]	RNA binding [GO:0003723]; rRNA binding [GO:0019843]; structural constituent of ribosome [GO:0003735]	999
O60814	P16104	Histone H2B type 1-K (H2B K) (HIRA-interacting protein 1)	antibacterial humoral response [GO:0019731]; antimicrobial humoral immune response mediated by antimicrobial peptide [GO:0061844]; defense response to Gram-negative bacterium [GO:0050829]; defense response to Gram-positive bacterium [GO:0050830]; innate immune response in mucosa [GO:0002227]; killing of cells of another organism [GO:0031640]	cytosol [GO:0005829]; extracellular space [GO:0005615]; nucleoplasm [GO:0005654]; nucleosome [GO:0000786]; nucleus [GO:0005634]	DNA binding [GO:0003677]; protein heterodimerization activity [GO:0046982]; structural constituent of chromatin [GO:0030527]	Histone H2AX (H2a/x) (Histone H2A.X)	cellular response to gamma radiation [GO:0071480]; cellular senescence [GO:0090398]; cerebral cortex development [GO:0021987]; DNA damage checkpoint signaling [GO:0000077]; DNA damage response [GO:0006974]; double-strand break repair [GO:0006302]; double-strand break repair via homologous recombination [GO:0000724]; heterochromatin organization [GO:0070828]; meiotic cell cycle [GO:0051321]; nucle…	centrosome [GO:0005813]; condensed nuclear chromosome [GO:0000794]; extracellular exosome [GO:0070062]; male germ cell nucleus [GO:0001673]; nuclear speck [GO:0016607]; nucleoplasm [GO:0005654]; nucleosome [GO:0000786]; nucleus [GO:0005634]; replication fork [GO:0005657]; site of DNA damage [GO:0090734]; site of double-strand break [GO:0035861]; XY body [GO:0001741]	damaged DNA binding [GO:0003684]; DNA binding [GO:0003677]; enzyme binding [GO:0019899]; histone binding [GO:0042393]; nucleosomal DNA binding [GO:0031492]; protein heterodimerization activity [GO:0046982]; structural constituent of chromatin [GO:0030527]	976
P37108	P49458	Signal recognition particle 14 kDa protein (SRP14) (18 kDa Alu RNA-binding protein)	cotranslational protein targeting to membrane [GO:0006613]; protein targeting to ER [GO:0045047]; SRP-dependent cotranslational protein targeting to membrane [GO:0006614]	cytoplasm [GO:0005737]; cytosol [GO:0005829]; extracellular region [GO:0005576]; ficolin-1-rich granule lumen [GO:1904813]; nucleus [GO:0005634]; secretory granule lumen [GO:0034774]; signal recognition particle, endoplasmic reticulum targeting [GO:0005786]	7S RNA binding [GO:0008312]; endoplasmic reticulum signal peptide binding [GO:0030942]; RNA binding [GO:0003723]	Signal recognition particle 9 kDa protein (SRP9)	negative regulation of translational elongation [GO:0045900]; SRP-dependent cotranslational protein targeting to membrane [GO:0006614]	cytosol [GO:0005829]; signal recognition particle receptor complex [GO:0005785]; signal recognition particle, endoplasmic reticulum targeting [GO:0005786]	7S RNA binding [GO:0008312]; RNA binding [GO:0003723]; signal recognition particle binding [GO:0005047]	999
P15880	P46781	Small ribosomal subunit protein uS5 (40S ribosomal protein S2) (40S ribosomal protein S4) (Protein LLRep3)	cytoplasmic translation [GO:0002181]; positive regulation of ubiquitin-protein transferase activity [GO:0051443]; translation [GO:0006412]	cytoplasm [GO:0005737]; cytosol [GO:0005829]; cytosolic ribosome [GO:0022626]; cytosolic small ribosomal subunit [GO:0022627]; extracellular exosome [GO:0070062]; focal adhesion [GO:0005925]; membrane [GO:0016020]; nucleoplasm [GO:0005654]; nucleus [GO:0005634]	cadherin binding [GO:0045296]; enzyme binding [GO:0019899]; fibroblast growth factor binding [GO:0017134]; mRNA binding [GO:0003729]; RNA binding [GO:0003723]; structural constituent of ribosome [GO:0003735]	Small ribosomal subunit protein uS4 (40S ribosomal protein S9)	cytoplasmic translation [GO:0002181]; positive regulation of cell population proliferation [GO:0008284]; ribosomal small subunit biogenesis [GO:0042274]; translation [GO:0006412]	cytoplasm [GO:0005737]; cytosol [GO:0005829]; cytosolic ribosome [GO:0022626]; cytosolic small ribosomal subunit [GO:0022627]; extracellular exosome [GO:0070062]; focal adhesion [GO:0005925]; membrane [GO:0016020]; nucleolus [GO:0005730]; nucleoplasm [GO:0005654]; nucleus [GO:0005634]; ribonucleoprotein complex [GO:1990904]; ribosome [GO:0005840]; small-subunit processome [GO:0032040]; synapse [G…	RNA binding [GO:0003723]; rRNA binding [GO:0019843]; structural constituent of ribosome [GO:0003735]; translation regulator activity [GO:0045182]	999
O14818	P62191	Proteasome subunit alpha type-7 (Proteasome subunit RC6-1) (Proteasome subunit XAPC7)	proteasome-mediated ubiquitin-dependent protein catabolic process [GO:0043161]	cytoplasm [GO:0005737]; cytosol [GO:0005829]; extracellular exosome [GO:0070062]; nucleoplasm [GO:0005654]; nucleus [GO:0005634]; postsynapse [GO:0098794]; proteasome complex [GO:0000502]; proteasome core complex [GO:0005839]; proteasome core complex, alpha-subunit complex [GO:0019773]	identical protein binding [GO:0042802]	26S proteasome regulatory subunit 4 (P26s4) (26S proteasome AAA-ATPase subunit RPT2) (Proteasome 26S subunit ATPase 1)	proteasome-mediated ubiquitin-dependent protein catabolic process [GO:0043161]	cytosol [GO:0005829]; membrane [GO:0016020]; nucleoplasm [GO:0005654]; nucleus [GO:0005634]; proteasome accessory complex [GO:0022624]; proteasome complex [GO:0000502]; proteasome regulatory particle, base subcomplex [GO:0008540]	ATP binding [GO:0005524]; ATP hydrolysis activity [GO:0016887]; proteasome-activating activity [GO:0036402]; RNA binding [GO:0003723]	999
P46781	P62701	Small ribosomal subunit protein uS4 (40S ribosomal protein S9)	cytoplasmic translation [GO:0002181]; positive regulation of cell population proliferation [GO:0008284]; ribosomal small subunit biogenesis [GO:0042274]; translation [GO:0006412]	cytoplasm [GO:0005737]; cytosol [GO:0005829]; cytosolic ribosome [GO:0022626]; cytosolic small ribosomal subunit [GO:0022627]; extracellular exosome [GO:0070062]; focal adhesion [GO:0005925]; membrane [GO:0016020]; nucleolus [GO:0005730]; nucleoplasm [GO:0005654]; nucleus [GO:0005634]; ribonucleoprotein complex [GO:1990904]; ribosome [GO:0005840]; small-subunit processome [GO:0032040]; synapse [G…	RNA binding [GO:0003723]; rRNA binding [GO:0019843]; structural constituent of ribosome [GO:0003735]; translation regulator activity [GO:0045182]	Small ribosomal subunit protein eS4, X isoform (40S ribosomal protein S4) (SCR10) (Single copy abundant mRNA protein)	cytoplasmic translation [GO:0002181]; positive regulation of cell population proliferation [GO:0008284]; positive regulation of translation [GO:0045727]; ribosomal small subunit biogenesis [GO:0042274]; translation [GO:0006412]	cytoplasmic ribonucleoprotein granule [GO:0036464]; cytosol [GO:0005829]; cytosolic ribosome [GO:0022626]; cytosolic small ribosomal subunit [GO:0022627]; extracellular exosome [GO:0070062]; focal adhesion [GO:0005925]; membrane [GO:0016020]; nucleolus [GO:0005730]; nucleoplasm [GO:0005654]; ribonucleoprotein complex [GO:1990904]; ribosome [GO:0005840]; small ribosomal subunit [GO:0015935]; small…	RNA binding [GO:0003723]; rRNA binding [GO:0019843]; structural constituent of ribosome [GO:0003735]	999
P16402	P68431	Histone H1.3 (Histone H1c) (Histone H1s-2)	chromosome condensation [GO:0030261]; negative regulation of DNA recombination [GO:0045910]; negative regulation of transcription by RNA polymerase II [GO:0000122]; nucleosome assembly [GO:0006334]	chromatin [GO:0000785]; euchromatin [GO:0000791]; nucleosome [GO:0000786]; nucleus [GO:0005634]	chromatin DNA binding [GO:0031490]; double-stranded DNA binding [GO:0003690]; nucleosomal DNA binding [GO:0031492]; RNA binding [GO:0003723]; structural constituent of chromatin [GO:0030527]	Histone H3.1 (Histone H3/a) (Histone H3/b) (Histone H3/c) (Histone H3/d) (Histone H3/f) (Histone H3/h) (Histone H3/i) (Histone H3/j) (Histone H3/k) (Histone H3/l)	chromatin organization [GO:0006325]; epigenetic regulation of gene expression [GO:0040029]; gene expression [GO:0010467]; nucleosome assembly [GO:0006334]; telomere organization [GO:0032200]	extracellular exosome [GO:0070062]; extracellular region [GO:0005576]; membrane [GO:0016020]; nucleoplasm [GO:0005654]; nucleosome [GO:0000786]; nucleus [GO:0005634]; protein-containing complex [GO:0032991]	cadherin binding [GO:0045296]; DNA binding [GO:0003677]; protein heterodimerization activity [GO:0046982]; structural constituent of chromatin [GO:0030527]	575
P50991	P78371	T-complex protein 1 subunit delta (TCP-1-delta) (CCT-delta) (Chaperonin containing T-complex polypeptide 1 subunit 4) (Stimulator of TAR RNA-binding)	binding of sperm to zona pellucida [GO:0007339]; chaperone-mediated protein folding [GO:0061077]; positive regulation of establishment of protein localization to telomere [GO:1904851]; positive regulation of protein localization to Cajal body [GO:1904871]; positive regulation of telomerase activity [GO:0051973]; positive regulation of telomerase RNA localization to Cajal body [GO:1904874]; positi…	cell body [GO:0044297]; cell projection [GO:0042995]; centrosome [GO:0005813]; chaperonin-containing T-complex [GO:0005832]; cytosol [GO:0005829]; extracellular exosome [GO:0070062]; melanosome [GO:0042470]; microtubule [GO:0005874]; nucleoplasm [GO:0005654]; zona pellucida receptor complex [GO:0002199]	ATP binding [GO:0005524]; ATP hydrolysis activity [GO:0016887]; ATP-dependent protein folding chaperone [GO:0140662]; protein folding chaperone [GO:0044183]; RNA binding [GO:0003723]; unfolded protein binding [GO:0051082]	T-complex protein 1 subunit beta (TCP-1-beta) (CCT-beta) (Chaperonin containing T-complex polypeptide 1 subunit 2)	binding of sperm to zona pellucida [GO:0007339]; chaperone mediated protein folding independent of cofactor [GO:0051086]; chaperone-mediated protein complex assembly [GO:0051131]; chaperone-mediated protein folding [GO:0061077]; positive regulation of establishment of protein localization to telomere [GO:1904851]; positive regulation of protein localization to Cajal body [GO:1904871]; positive re…	azurophil granule lumen [GO:0035578]; cell body [GO:0044297]; chaperonin-containing T-complex [GO:0005832]; cytosol [GO:0005829]; extracellular exosome [GO:0070062]; extracellular region [GO:0005576]; microtubule [GO:0005874]; zona pellucida receptor complex [GO:0002199]	ATP binding [GO:0005524]; ATP hydrolysis activity [GO:0016887]; ATP-dependent protein folding chaperone [GO:0140662]; protein folding chaperone [GO:0044183]; ubiquitin protein ligase binding [GO:0031625]; unfolded protein binding [GO:0051082]	999
P26038	P60709	Moesin (Membrane-organizing extension spike protein)	cellular response to testosterone stimulus [GO:0071394]; establishment of endothelial barrier [GO:0061028]; establishment of epithelial cell apical/basal polarity [GO:0045198]; gland morphogenesis [GO:0022612]; immunological synapse formation [GO:0001771]; leukocyte cell-cell adhesion [GO:0007159]; leukocyte migration [GO:0050900]; membrane to membrane docking [GO:0022614]; positive regulation of…	adherens junction [GO:0005912]; apical part of cell [GO:0045177]; apical plasma membrane [GO:0016324]; basolateral plasma membrane [GO:0016323]; blood microparticle [GO:0072562]; cell periphery [GO:0071944]; cell surface [GO:0009986]; cytoplasm [GO:0005737]; cytoskeleton [GO:0005856]; cytosol [GO:0005829]; extracellular exosome [GO:0070062]; extracellular space [GO:0005615]; filopodium [GO:003017…	actin binding [GO:0003779]; cell adhesion molecule binding [GO:0050839]; double-stranded RNA binding [GO:0003725]; enzyme binding [GO:0019899]; protein kinase binding [GO:0019901]; signaling receptor binding [GO:0005102]; structural constituent of cytoskeleton [GO:0005200]	Actin, cytoplasmic 1 (EC 3.6.4.-) (Beta-actin) [Cleaved into: Actin, cytoplasmic 1, N-terminally processed]	adherens junction assembly [GO:0034333]; apical protein localization [GO:0045176]; axonogenesis [GO:0007409]; cell motility [GO:0048870]; cellular response to cytochalasin B [GO:0072749]; chromatin remodeling [GO:0006338]; establishment or maintenance of cell polarity [GO:0007163]; maintenance of blood-brain barrier [GO:0035633]; morphogenesis of a polarized epithelium [GO:0001738]; negative regu…	actin cytoskeleton [GO:0015629]; actin filament [GO:0005884]; adherens junction [GO:0005912]; apical junction complex [GO:0043296]; axon [GO:0030424]; bBAF complex [GO:0140092]; blood microparticle [GO:0072562]; brahma complex [GO:0035060]; brush border [GO:0005903]; calyx of Held [GO:0044305]; cell-cell junction [GO:0005911]; chromatin [GO:0000785]; cortical cytoskeleton [GO:0030863]; cytoplasm …	ATP binding [GO:0005524]; ATP hydrolysis activity [GO:0016887]; identical protein binding [GO:0042802]; kinesin binding [GO:0019894]; nitric-oxide synthase binding [GO:0050998]; protein kinase binding [GO:0019901]; structural constituent of cytoskeleton [GO:0005200]; structural constituent of postsynaptic actin cytoskeleton [GO:0098973]; Tat protein binding [GO:0030957]; tau protein binding [GO:0…	975
P26373	P42766	Large ribosomal subunit protein eL13 (60S ribosomal protein L13) (Breast basic conserved protein 1)	blastocyst development [GO:0001824]; bone development [GO:0060348]; cytoplasmic translation [GO:0002181]; translation [GO:0006412]	cytoplasm [GO:0005737]; cytosol [GO:0005829]; cytosolic large ribosomal subunit [GO:0022625]; cytosolic ribosome [GO:0022626]; endoplasmic reticulum [GO:0005783]; membrane [GO:0016020]; nucleolus [GO:0005730]; nucleus [GO:0005634]; synapse [GO:0045202]	RNA binding [GO:0003723]; structural constituent of ribosome [GO:0003735]	Large ribosomal subunit protein uL29 (60S ribosomal protein L35)	cytoplasmic translation [GO:0002181]; maturation of LSU-rRNA from tricistronic rRNA transcript (SSU-rRNA, 5.8S rRNA, LSU-rRNA) [GO:0000463]; translation [GO:0006412]	cytoplasm [GO:0005737]; cytosol [GO:0005829]; cytosolic large ribosomal subunit [GO:0022625]; cytosolic ribosome [GO:0022626]; membrane [GO:0016020]; nucleolus [GO:0005730]	mRNA binding [GO:0003729]; RNA binding [GO:0003723]; structural constituent of ribosome [GO:0003735]	999
P18124	Q02543	Large ribosomal subunit protein uL30 (60S ribosomal protein L7)	cytoplasmic translation [GO:0002181]; maturation of LSU-rRNA from tricistronic rRNA transcript (SSU-rRNA, 5.8S rRNA, LSU-rRNA) [GO:0000463]; ribosomal large subunit biogenesis [GO:0042273]; rRNA processing [GO:0006364]; translation [GO:0006412]	cytoplasm [GO:0005737]; cytosol [GO:0005829]; cytosolic large ribosomal subunit [GO:0022625]; cytosolic ribosome [GO:0022626]; focal adhesion [GO:0005925]; membrane [GO:0016020]; nucleolus [GO:0005730]; nucleus [GO:0005634]; postsynaptic density [GO:0014069]; ribonucleoprotein complex [GO:1990904]	DNA binding [GO:0003677]; identical protein binding [GO:0042802]; mRNA binding [GO:0003729]; RNA binding [GO:0003723]; structural constituent of ribosome [GO:0003735]	Large ribosomal subunit protein eL20 (60S ribosomal protein L18a)	cytoplasmic translation [GO:0002181]; translation [GO:0006412]	cytoplasm [GO:0005737]; cytosol [GO:0005829]; cytosolic large ribosomal subunit [GO:0022625]; cytosolic ribosome [GO:0022626]; membrane [GO:0016020]	RNA binding [GO:0003723]; structural constituent of ribosome [GO:0003735]	999
P32969	P40429	Large ribosomal subunit protein uL6 (60S ribosomal protein L9)	cytoplasmic translation [GO:0002181]; translation [GO:0006412]	cytoplasm [GO:0005737]; cytosol [GO:0005829]; cytosolic large ribosomal subunit [GO:0022625]; cytosolic ribosome [GO:0022626]; focal adhesion [GO:0005925]; membrane [GO:0016020]; nucleus [GO:0005634]; ribosome [GO:0005840]	RNA binding [GO:0003723]; rRNA binding [GO:0019843]; structural constituent of ribosome [GO:0003735]	Large ribosomal subunit protein uL13 (23 kDa highly basic protein) (60S ribosomal protein L13a)	cellular response to type II interferon [GO:0071346]; cytoplasmic translation [GO:0002181]; homeostatic process [GO:0042592]; lung morphogenesis [GO:0060425]; macrophage chemotaxis [GO:0048246]; negative regulation of formation of translation preinitiation complex [GO:1901194]; negative regulation of translation [GO:0017148]; response to lipopolysaccharide [GO:0032496]; translation [GO:0006412]	cytoplasm [GO:0005737]; cytosol [GO:0005829]; cytosolic large ribosomal subunit [GO:0022625]; cytosolic ribosome [GO:0022626]; focal adhesion [GO:0005925]; GAIT complex [GO:0097452]; large ribosomal subunit [GO:0015934]; membrane [GO:0016020]; nucleolus [GO:0005730]; nucleus [GO:0005634]; ribonucleoprotein complex [GO:1990904]; ribosome [GO:0005840]; synapse [GO:0045202]	mRNA binding [GO:0003729]; RNA binding [GO:0003723]; structural constituent of ribosome [GO:0003735]	999
P62424	Q9Y3U8	Large ribosomal subunit protein eL8 (60S ribosomal protein L7a) (PLA-X polypeptide) (Surfeit locus protein 3)	cytoplasmic translation [GO:0002181]; maturation of LSU-rRNA [GO:0000470]; translation [GO:0006412]	cytoplasm [GO:0005737]; cytosol [GO:0005829]; cytosolic large ribosomal subunit [GO:0022625]; cytosolic ribosome [GO:0022626]; focal adhesion [GO:0005925]; membrane [GO:0016020]; nucleolus [GO:0005730]; nucleus [GO:0005634]; ribosome [GO:0005840]; synapse [GO:0045202]	cadherin binding [GO:0045296]; RNA binding [GO:0003723]; structural constituent of ribosome [GO:0003735]	Large ribosomal subunit protein eL36 (60S ribosomal protein L36)	cytoplasmic translation [GO:0002181]; translation [GO:0006412]	cytoplasm [GO:0005737]; cytosol [GO:0005829]; cytosolic large ribosomal subunit [GO:0022625]; cytosolic ribosome [GO:0022626]; membrane [GO:0016020]; nucleolus [GO:0005730]; synapse [GO:0045202]	RNA binding [GO:0003723]; structural constituent of ribosome [GO:0003735]	999
P04908	P68431	Histone H2A type 1-B/E (Histone H2A.2) (Histone H2A/a) (Histone H2A/m)	chromatin organization [GO:0006325]; heterochromatin organization [GO:0070828]; negative regulation of cell population proliferation [GO:0008285]; protein localization to CENP-A containing chromatin [GO:0061644]	CENP-A containing nucleosome [GO:0043505]; extracellular exosome [GO:0070062]; nucleosome [GO:0000786]; nucleus [GO:0005634]	DNA binding [GO:0003677]; nucleosomal DNA binding [GO:0031492]; protein heterodimerization activity [GO:0046982]; structural constituent of chromatin [GO:0030527]	Histone H3.1 (Histone H3/a) (Histone H3/b) (Histone H3/c) (Histone H3/d) (Histone H3/f) (Histone H3/h) (Histone H3/i) (Histone H3/j) (Histone H3/k) (Histone H3/l)	chromatin organization [GO:0006325]; epigenetic regulation of gene expression [GO:0040029]; gene expression [GO:0010467]; nucleosome assembly [GO:0006334]; telomere organization [GO:0032200]	extracellular exosome [GO:0070062]; extracellular region [GO:0005576]; membrane [GO:0016020]; nucleoplasm [GO:0005654]; nucleosome [GO:0000786]; nucleus [GO:0005634]; protein-containing complex [GO:0032991]	cadherin binding [GO:0045296]; DNA binding [GO:0003677]; protein heterodimerization activity [GO:0046982]; structural constituent of chromatin [GO:0030527]	998
P32969	P50914	Large ribosomal subunit protein uL6 (60S ribosomal protein L9)	cytoplasmic translation [GO:0002181]; translation [GO:0006412]	cytoplasm [GO:0005737]; cytosol [GO:0005829]; cytosolic large ribosomal subunit [GO:0022625]; cytosolic ribosome [GO:0022626]; focal adhesion [GO:0005925]; membrane [GO:0016020]; nucleus [GO:0005634]; ribosome [GO:0005840]	RNA binding [GO:0003723]; rRNA binding [GO:0019843]; structural constituent of ribosome [GO:0003735]	Large ribosomal subunit protein eL14 (60S ribosomal protein L14) (CAG-ISL 7)	cytoplasmic translation [GO:0002181]; ribosomal large subunit biogenesis [GO:0042273]; rRNA processing [GO:0006364]; translation [GO:0006412]	cytoplasm [GO:0005737]; cytosol [GO:0005829]; cytosolic large ribosomal subunit [GO:0022625]; cytosolic ribosome [GO:0022626]; extracellular exosome [GO:0070062]; membrane [GO:0016020]; postsynaptic density [GO:0014069]	cadherin binding [GO:0045296]; RNA binding [GO:0003723]; structural constituent of ribosome [GO:0003735]	999
P49207	P61353	Large ribosomal subunit protein eL34 (60S ribosomal protein L34)	cytoplasmic translation [GO:0002181]; translation [GO:0006412]	cytoplasm [GO:0005737]; cytosol [GO:0005829]; cytosolic large ribosomal subunit [GO:0022625]; cytosolic ribosome [GO:0022626]; endoplasmic reticulum [GO:0005783]; extracellular exosome [GO:0070062]; nucleolus [GO:0005730]; synapse [GO:0045202]	cadherin binding [GO:0045296]; RNA binding [GO:0003723]; structural constituent of ribosome [GO:0003735]	Large ribosomal subunit protein eL27 (60S ribosomal protein L27)	cytoplasmic translation [GO:0002181]; response to aldosterone [GO:1904044]; rRNA processing [GO:0006364]; translation [GO:0006412]	cytoplasm [GO:0005737]; cytoplasmic side of rough endoplasmic reticulum membrane [GO:0098556]; cytosol [GO:0005829]; cytosolic large ribosomal subunit [GO:0022625]; cytosolic ribosome [GO:0022626]; extracellular exosome [GO:0070062]; focal adhesion [GO:0005925]; membrane [GO:0016020]; nucleolus [GO:0005730]; nucleoplasm [GO:0005654]; nucleus [GO:0005634]; ribonucleoprotein complex [GO:1990904]; r…	RNA binding [GO:0003723]; structural constituent of ribosome [GO:0003735]	999
P49207	P62917	Large ribosomal subunit protein eL34 (60S ribosomal protein L34)	cytoplasmic translation [GO:0002181]; translation [GO:0006412]	cytoplasm [GO:0005737]; cytosol [GO:0005829]; cytosolic large ribosomal subunit [GO:0022625]; cytosolic ribosome [GO:0022626]; endoplasmic reticulum [GO:0005783]; extracellular exosome [GO:0070062]; nucleolus [GO:0005730]; synapse [GO:0045202]	cadherin binding [GO:0045296]; RNA binding [GO:0003723]; structural constituent of ribosome [GO:0003735]	Large ribosomal subunit protein uL2 (60S ribosomal protein L8)	cytoplasmic translation [GO:0002181]; translation [GO:0006412]	cytoplasm [GO:0005737]; cytosol [GO:0005829]; cytosolic large ribosomal subunit [GO:0022625]; cytosolic ribosome [GO:0022626]; focal adhesion [GO:0005925]; membrane [GO:0016020]; nucleoplasm [GO:0005654]; postsynapse [GO:0098794]; postsynaptic density [GO:0014069]	RNA binding [GO:0003723]; rRNA binding [GO:0019843]; structural constituent of ribosome [GO:0003735]	999
P63173	P84098	Large ribosomal subunit protein eL38 (60S ribosomal protein L38)	90S preribosome assembly [GO:0034463]; axial mesoderm development [GO:0048318]; cytoplasmic translation [GO:0002181]; middle ear morphogenesis [GO:0042474]; ossification [GO:0001503]; protein-RNA complex assembly [GO:0022618]; regulation of translation [GO:0006417]; sensory perception of sound [GO:0007605]; skeletal system development [GO:0001501]; translation [GO:0006412]	cytoplasm [GO:0005737]; cytosol [GO:0005829]; cytosolic large ribosomal subunit [GO:0022625]; cytosolic ribosome [GO:0022626]; eukaryotic 80S initiation complex [GO:0033291]; focal adhesion [GO:0005925]; postsynaptic density [GO:0014069]	RNA binding [GO:0003723]; structural constituent of ribosome [GO:0003735]	Large ribosomal subunit protein eL19 (60S ribosomal protein L19)	cytoplasmic translation [GO:0002181]; translation [GO:0006412]	cytoplasm [GO:0005737]; cytosol [GO:0005829]; cytosolic large ribosomal subunit [GO:0022625]; cytosolic ribosome [GO:0022626]; focal adhesion [GO:0005925]; membrane [GO:0016020]; nucleolus [GO:0005730]; synapse [GO:0045202]	RNA binding [GO:0003723]; structural constituent of ribosome [GO:0003735]	999
P23396	P62273	Small ribosomal subunit protein uS3 (40S ribosomal protein S3) (EC 4.2.99.18)	apoptotic process [GO:0006915]; base-excision repair [GO:0006284]; cell division [GO:0051301]; cellular response to hydrogen peroxide [GO:0070301]; cellular response to reactive oxygen species [GO:0034614]; cellular response to tumor necrosis factor [GO:0071356]; chromosome segregation [GO:0007059]; cytoplasmic translation [GO:0002181]; DNA damage response [GO:0006974]; DNA repair [GO:0006281]; n…	cytoplasm [GO:0005737]; cytosol [GO:0005829]; cytosolic ribosome [GO:0022626]; cytosolic small ribosomal subunit [GO:0022627]; endoplasmic reticulum [GO:0005783]; extracellular exosome [GO:0070062]; focal adhesion [GO:0005925]; membrane [GO:0016020]; mitochondrial inner membrane [GO:0005743]; mitochondrial matrix [GO:0005759]; mitotic spindle [GO:0072686]; NF-kappaB complex [GO:0071159]; nucleolu…	class I DNA-(apurinic or apyrimidinic site) endonuclease activity [GO:0140078]; damaged DNA binding [GO:0003684]; DNA binding [GO:0003677]; DNA endonuclease activity [GO:0004520]; DNA-(apurinic or apyrimidinic site) endonuclease activity [GO:0003906]; DNA-binding transcription factor binding [GO:0140297]; enzyme binding [GO:0019899]; Hsp70 protein binding [GO:0030544]; Hsp90 protein binding [GO:0…	Small ribosomal subunit protein uS14 (40S ribosomal protein S29)	cytoplasmic translation [GO:0002181]; translation [GO:0006412]	cytoplasm [GO:0005737]; cytoplasmic side of rough endoplasmic reticulum membrane [GO:0098556]; cytosol [GO:0005829]; cytosolic small ribosomal subunit [GO:0022627]; extracellular exosome [GO:0070062]; focal adhesion [GO:0005925]; nucleoplasm [GO:0005654]; ribosome [GO:0005840]; small ribosomal subunit [GO:0015935]	structural constituent of ribosome [GO:0003735]; zinc ion binding [GO:0008270]	999
O94973	Q96CW1	AP-2 complex subunit alpha-2 (100 kDa coated vesicle protein C) (Adaptor protein complex AP-2 subunit alpha-2) (Adaptor-related protein complex 2 subunit alpha-2) (Alpha-adaptin C) (Alpha2-adaptin) (Clathrin assembly protein complex 2 alpha-C large chain) (Huntingtin yeast partner J) (Huntingtin-interacting protein 9) (HIP-9) (Huntingtin-interacting protein J) (Plasma membrane adaptor HA2/AP2 ada…	clathrin-dependent endocytosis [GO:0072583]; intracellular protein transport [GO:0006886]; postsynaptic neurotransmitter receptor internalization [GO:0098884]; vesicle-mediated transport [GO:0016192]	AP-2 adaptor complex [GO:0030122]; clathrin-coated endocytic vesicle [GO:0045334]; clathrin-coated endocytic vesicle membrane [GO:0030669]; cytoplasmic side of plasma membrane [GO:0009898]; cytoplasmic vesicle [GO:0031410]; cytosol [GO:0005829]; endocytic vesicle membrane [GO:0030666]; endolysosome membrane [GO:0036020]; ficolin-1-rich granule membrane [GO:0101003]; plasma membrane [GO:0005886]; …	clathrin adaptor activity [GO:0035615]; disordered domain specific binding [GO:0097718]; lipid binding [GO:0008289]; protein kinase binding [GO:0019901]	AP-2 complex subunit mu (AP-2 mu chain) (Adaptin-mu2) (Adaptor protein complex AP-2 subunit mu) (Adaptor-related protein complex 2 subunit mu) (Clathrin assembly protein complex 2 mu medium chain) (Clathrin coat assembly protein AP50) (Clathrin coat-associated protein AP50) (HA2 50 kDa subunit) (Plasma membrane adaptor AP-2 50 kDa protein)	clathrin-dependent endocytosis [GO:0072583]; intracellular protein transport [GO:0006886]; negative regulation of protein localization to plasma membrane [GO:1903077]; positive regulation of receptor internalization [GO:0002092]; positive regulation of synaptic vesicle endocytosis [GO:1900244]; postsynaptic neurotransmitter receptor internalization [GO:0098884]; protein-containing complex assembl…	AP-2 adaptor complex [GO:0030122]; clathrin-coated endocytic vesicle [GO:0045334]; clathrin-coated endocytic vesicle membrane [GO:0030669]; clathrin-coated pit [GO:0005905]; cytoplasmic side of plasma membrane [GO:0009898]; cytoplasmic vesicle [GO:0031410]; cytosol [GO:0005829]; endocytic vesicle membrane [GO:0030666]; endolysosome membrane [GO:0036020]; extracellular exosome [GO:0070062]; extrin…	clathrin adaptor activity [GO:0035615]; disordered domain specific binding [GO:0097718]; lipid binding [GO:0008289]; low-density lipoprotein particle receptor binding [GO:0050750]; signal sequence binding [GO:0005048]; transmembrane transporter binding [GO:0044325]	999
P46778	Q02543	Large ribosomal subunit protein eL21 (60S ribosomal protein L21)	cytoplasmic translation [GO:0002181]; translation [GO:0006412]	cytoplasm [GO:0005737]; cytosol [GO:0005829]; cytosolic large ribosomal subunit [GO:0022625]; cytosolic ribosome [GO:0022626]; endoplasmic reticulum [GO:0005783]; membrane [GO:0016020]; synapse [GO:0045202]	RNA binding [GO:0003723]; structural constituent of ribosome [GO:0003735]	Large ribosomal subunit protein eL20 (60S ribosomal protein L18a)	cytoplasmic translation [GO:0002181]; translation [GO:0006412]	cytoplasm [GO:0005737]; cytosol [GO:0005829]; cytosolic large ribosomal subunit [GO:0022625]; cytosolic ribosome [GO:0022626]; membrane [GO:0016020]	RNA binding [GO:0003723]; structural constituent of ribosome [GO:0003735]	999
P05787	P08727	Keratin, type II cytoskeletal 8 (Cytokeratin-8) (CK-8) (Keratin-8) (K8) (Type-II keratin Kb8)	cell differentiation involved in embryonic placenta development [GO:0060706]; extrinsic apoptotic signaling pathway [GO:0097191]; hepatocyte apoptotic process [GO:0097284]; intermediate filament organization [GO:0045109]; keratinization [GO:0031424]; response to hydrostatic pressure [GO:0051599]; response to other organism [GO:0051707]; sarcomere organization [GO:0045214]; tumor necrosis factor-m…	apicolateral plasma membrane [GO:0016327]; cell-cell junction [GO:0005911]; costamere [GO:0043034]; cytoplasm [GO:0005737]; cytosol [GO:0005829]; dystrophin-associated glycoprotein complex [GO:0016010]; extracellular exosome [GO:0070062]; intermediate filament [GO:0005882]; intermediate filament cytoskeleton [GO:0045111]; keratin filament [GO:0045095]; nuclear matrix [GO:0016363]; nucleoplasm [GO…	protein-containing complex binding [GO:0044877]; scaffold protein binding [GO:0097110]; structural constituent of skin epidermis [GO:0030280]	Keratin, type I cytoskeletal 19 (Cytokeratin-19) (CK-19) (Keratin-19) (K19)	cell differentiation involved in embryonic placenta development [GO:0060706]; epithelial cell differentiation [GO:0030855]; intermediate filament organization [GO:0045109]; Notch signaling pathway [GO:0007219]; response to estrogen [GO:0043627]; sarcomere organization [GO:0045214]	apicolateral plasma membrane [GO:0016327]; cell periphery [GO:0071944]; costamere [GO:0043034]; cytoskeleton [GO:0005856]; cytosol [GO:0005829]; extracellular exosome [GO:0070062]; intermediate filament [GO:0005882]; plasma membrane [GO:0005886]; sarcolemma [GO:0042383]; terminal web [GO:1990357]; Z disc [GO:0030018]	structural constituent of cytoskeleton [GO:0005200]; structural constituent of muscle [GO:0008307]	796
P62701	P84098	Small ribosomal subunit protein eS4, X isoform (40S ribosomal protein S4) (SCR10) (Single copy abundant mRNA protein)	cytoplasmic translation [GO:0002181]; positive regulation of cell population proliferation [GO:0008284]; positive regulation of translation [GO:0045727]; ribosomal small subunit biogenesis [GO:0042274]; translation [GO:0006412]	cytoplasmic ribonucleoprotein granule [GO:0036464]; cytosol [GO:0005829]; cytosolic ribosome [GO:0022626]; cytosolic small ribosomal subunit [GO:0022627]; extracellular exosome [GO:0070062]; focal adhesion [GO:0005925]; membrane [GO:0016020]; nucleolus [GO:0005730]; nucleoplasm [GO:0005654]; ribonucleoprotein complex [GO:1990904]; ribosome [GO:0005840]; small ribosomal subunit [GO:0015935]; small…	RNA binding [GO:0003723]; rRNA binding [GO:0019843]; structural constituent of ribosome [GO:0003735]	Large ribosomal subunit protein eL19 (60S ribosomal protein L19)	cytoplasmic translation [GO:0002181]; translation [GO:0006412]	cytoplasm [GO:0005737]; cytosol [GO:0005829]; cytosolic large ribosomal subunit [GO:0022625]; cytosolic ribosome [GO:0022626]; focal adhesion [GO:0005925]; membrane [GO:0016020]; nucleolus [GO:0005730]; synapse [GO:0045202]	RNA binding [GO:0003723]; structural constituent of ribosome [GO:0003735]	999
Q6UXN9	Q9UPT8	WD repeat-containing protein 82	DNA-templated transcription termination [GO:0006353]; lncRNA catabolic process [GO:0110064]; negative regulation of DNA-templated transcription, elongation [GO:0032785]; negative regulation of lncRNA transcription [GO:0140744]; nuclear RNA surveillance [GO:0071027]	chromatin [GO:0000785]; histone methyltransferase complex [GO:0035097]; nucleolus [GO:0005730]; nucleoplasm [GO:0005654]; PTW/PP1 phosphatase complex [GO:0072357]; Set1C/COMPASS complex [GO:0048188]	chromatin binding [GO:0003682]	Zinc finger CCCH domain-containing protein 4	DNA-templated transcription termination [GO:0006353]; lncRNA catabolic process [GO:0110064]; negative regulation of DNA-templated transcription, elongation [GO:0032785]; negative regulation of lncRNA transcription [GO:0140744]; nuclear RNA surveillance [GO:0071027]	chromosome [GO:0005694]; cytosol [GO:0005829]; nucleoplasm [GO:0005654]; nucleus [GO:0005634]	metal ion binding [GO:0046872]; promoter-specific chromatin binding [GO:1990841]; RNA binding [GO:0003723]	951
P35249	P40938	Replication factor C subunit 4 (Activator 1 37 kDa subunit) (A1 37 kDa subunit) (Activator 1 subunit 4) (Replication factor C 37 kDa subunit) (RF-C 37 kDa subunit) (RFC37)	DNA duplex unwinding [GO:0032508]; DNA repair [GO:0006281]; DNA strand elongation involved in DNA replication [GO:0006271]; DNA-templated DNA replication [GO:0006261]; positive regulation of DNA-directed DNA polymerase activity [GO:1900264]	Ctf18 RFC-like complex [GO:0031390]; DNA replication factor C complex [GO:0005663]; Elg1 RFC-like complex [GO:0031391]; nucleoplasm [GO:0005654]; nucleus [GO:0005634]	ATP binding [GO:0005524]; ATP hydrolysis activity [GO:0016887]; DNA binding [GO:0003677]; DNA clamp loader activity [GO:0003689]	Replication factor C subunit 3 (Activator 1 38 kDa subunit) (A1 38 kDa subunit) (Activator 1 subunit 3) (Replication factor C 38 kDa subunit) (RF-C 38 kDa subunit) (RFC38)	DNA duplex unwinding [GO:0032508]; DNA repair [GO:0006281]; DNA replication [GO:0006260]; DNA strand elongation involved in DNA replication [GO:0006271]; DNA synthesis involved in DNA repair [GO:0000731]; DNA-templated DNA replication [GO:0006261]; positive regulation of DNA-directed DNA polymerase activity [GO:1900264]; response to organophosphorus [GO:0046683]	Ctf18 RFC-like complex [GO:0031390]; DNA replication factor C complex [GO:0005663]; Elg1 RFC-like complex [GO:0031391]; nucleoplasm [GO:0005654]; nucleus [GO:0005634]; Rad17 RFC-like complex [GO:0031389]	ATP hydrolysis activity [GO:0016887]; ATP-dependent activity, acting on DNA [GO:0008094]; DNA binding [GO:0003677]; DNA clamp loader activity [GO:0003689]	999
P43686	P62195	26S proteasome regulatory subunit 6B (26S proteasome AAA-ATPase subunit RPT3) (MB67-interacting protein) (MIP224) (Proteasome 26S subunit ATPase 4) (Tat-binding protein 7) (TBP-7)	blastocyst development [GO:0001824]; proteasome-mediated ubiquitin-dependent protein catabolic process [GO:0043161]; proteolysis [GO:0006508]	cytosol [GO:0005829]; cytosolic proteasome complex [GO:0031597]; inclusion body [GO:0016234]; membrane [GO:0016020]; nucleoplasm [GO:0005654]; nucleus [GO:0005634]; proteasome accessory complex [GO:0022624]; proteasome complex [GO:0000502]; proteasome regulatory particle, base subcomplex [GO:0008540]; synapse [GO:0045202]	ATP binding [GO:0005524]; ATP hydrolysis activity [GO:0016887]; proteasome-activating activity [GO:0036402]	26S proteasome regulatory subunit 8 (26S proteasome AAA-ATPase subunit RPT6) (Proteasome 26S subunit ATPase 5) (Proteasome subunit p45) (Thyroid hormone receptor-interacting protein 1) (TRIP1) (p45/SUG)	negative regulation of DNA-templated transcription [GO:0045892]; negative regulation of programmed cell death [GO:0043069]; positive regulation of DNA-templated transcription [GO:0045893]; positive regulation of proteasomal protein catabolic process [GO:1901800]; proteasome-mediated ubiquitin-dependent protein catabolic process [GO:0043161]; regulation of transcription by RNA polymerase II [GO:00…	blood microparticle [GO:0072562]; cytoplasm [GO:0005737]; cytoplasmic vesicle [GO:0031410]; cytosol [GO:0005829]; extracellular exosome [GO:0070062]; membrane [GO:0016020]; nucleoplasm [GO:0005654]; nucleus [GO:0005634]; proteasome accessory complex [GO:0022624]; proteasome complex [GO:0000502]; proteasome regulatory particle, base subcomplex [GO:0008540]	ATP binding [GO:0005524]; ATP hydrolysis activity [GO:0016887]; DNA-binding transcription factor binding [GO:0140297]; general transcription initiation factor binding [GO:0140296]; proteasome-activating activity [GO:0036402]; thyrotropin-releasing hormone receptor binding [GO:0031531]; transcription factor binding [GO:0008134]	999
P23527	P68431	Histone H2B type 1-O (H2B-clustered histone 17) (Histone H2B.2) (Histone H2B.n) (H2B/n)	nucleosome assembly [GO:0006334]	cytosol [GO:0005829]; nucleoplasm [GO:0005654]; nucleosome [GO:0000786]; nucleus [GO:0005634]	DNA binding [GO:0003677]; protein heterodimerization activity [GO:0046982]; structural constituent of chromatin [GO:0030527]	Histone H3.1 (Histone H3/a) (Histone H3/b) (Histone H3/c) (Histone H3/d) (Histone H3/f) (Histone H3/h) (Histone H3/i) (Histone H3/j) (Histone H3/k) (Histone H3/l)	chromatin organization [GO:0006325]; epigenetic regulation of gene expression [GO:0040029]; gene expression [GO:0010467]; nucleosome assembly [GO:0006334]; telomere organization [GO:0032200]	extracellular exosome [GO:0070062]; extracellular region [GO:0005576]; membrane [GO:0016020]; nucleoplasm [GO:0005654]; nucleosome [GO:0000786]; nucleus [GO:0005634]; protein-containing complex [GO:0032991]	cadherin binding [GO:0045296]; DNA binding [GO:0003677]; protein heterodimerization activity [GO:0046982]; structural constituent of chromatin [GO:0030527]	987
P62263	P62854	Small ribosomal subunit protein uS11 (40S ribosomal protein S14)	cytoplasmic translation [GO:0002181]; erythrocyte differentiation [GO:0030218]; maturation of SSU-rRNA [GO:0030490]; negative regulation of transcription by RNA polymerase II [GO:0000122]; ribosomal small subunit assembly [GO:0000028]; ribosomal small subunit biogenesis [GO:0042274]; translation [GO:0006412]	cytoplasm [GO:0005737]; cytosol [GO:0005829]; cytosolic ribosome [GO:0022626]; cytosolic small ribosomal subunit [GO:0022627]; extracellular exosome [GO:0070062]; focal adhesion [GO:0005925]; membrane [GO:0016020]; nucleolus [GO:0005730]; nucleoplasm [GO:0005654]; postsynaptic density [GO:0014069]; small-subunit processome [GO:0032040]	mRNA 5'-UTR binding [GO:0048027]; RNA binding [GO:0003723]; structural constituent of ribosome [GO:0003735]; translation regulator activity [GO:0045182]	Small ribosomal subunit protein eS26 (40S ribosomal protein S26)	cytoplasmic translation [GO:0002181]; negative regulation of RNA splicing [GO:0033119]; translation [GO:0006412]	cytoplasm [GO:0005737]; cytoplasmic side of rough endoplasmic reticulum membrane [GO:0098556]; cytosol [GO:0005829]; cytosolic small ribosomal subunit [GO:0022627]; extracellular exosome [GO:0070062]; membrane [GO:0016020]; nucleoplasm [GO:0005654]; ribosome [GO:0005840]; small ribosomal subunit [GO:0015935]; synapse [GO:0045202]	cadherin binding [GO:0045296]; mRNA binding [GO:0003729]; RNA binding [GO:0003723]; structural constituent of ribosome [GO:0003735]	999
P60842	P78344	Eukaryotic initiation factor 4A-I (eIF-4A-I) (eIF4A-I) (EC 3.6.4.13) (ATP-dependent RNA helicase eIF4A-1)	cytoplasmic translational initiation [GO:0002183]; translational initiation [GO:0006413]	cytoplasm [GO:0005737]; cytosol [GO:0005829]; eukaryotic translation initiation factor 4F complex [GO:0016281]; extracellular exosome [GO:0070062]; membrane [GO:0016020]	ATP binding [GO:0005524]; ATP hydrolysis activity [GO:0016887]; double-stranded RNA binding [GO:0003725]; helicase activity [GO:0004386]; mRNA binding [GO:0003729]; RNA binding [GO:0003723]; RNA cap binding [GO:0000339]; RNA helicase activity [GO:0003724]; translation factor activity, RNA binding [GO:0008135]; translation initiation factor activity [GO:0003743]	Eukaryotic translation initiation factor 4 gamma 2 (eIF-4-gamma 2) (eIF-4G 2) (eIF4G 2) (Death-associated protein 5) (DAP-5) (p97)	cell death [GO:0008219]; heart development [GO:0007507]; macromolecule biosynthetic process [GO:0009059]; negative regulation of autophagy [GO:0010507]; positive regulation of axon extension [GO:0045773]; positive regulation of cell growth [GO:0030307]; positive regulation of dendritic spine development [GO:0060999]; positive regulation of translation [GO:0045727]; regulation of cell cycle [GO:00…	adherens junction [GO:0005912]; axon [GO:0030424]; cytosol [GO:0005829]; eukaryotic translation initiation factor 4F complex [GO:0016281]; membrane [GO:0016020]	cadherin binding [GO:0045296]; mRNA binding [GO:0003729]; RNA binding [GO:0003723]; translation factor activity, RNA binding [GO:0008135]; translation initiation factor activity [GO:0003743]	999
Q14692	Q9Y3A2	Ribosome biogenesis protein BMS1 homolog (Ribosome assembly protein BMS1 homolog)	endonucleolytic cleavage of tricistronic rRNA transcript (SSU-rRNA, 5.8S rRNA, LSU-rRNA) [GO:0000479]; maturation of SSU-rRNA from tricistronic rRNA transcript (SSU-rRNA, 5.8S rRNA, LSU-rRNA) [GO:0000462]; ribosomal small subunit biogenesis [GO:0042274]	90S preribosome [GO:0030686]; chromosome [GO:0005694]; nucleolus [GO:0005730]; nucleoplasm [GO:0005654]; small-subunit processome [GO:0032040]	ATP binding [GO:0005524]; GTP binding [GO:0005525]; GTPase activity [GO:0003924]; RNA binding [GO:0003723]; U3 snoRNA binding [GO:0034511]	Probable U3 small nucleolar RNA-associated protein 11 (U3 snoRNA-associated protein 11) (UTP11-like protein)	nervous system development [GO:0007399]; positive regulation of apoptotic process [GO:0043065]; ribosomal small subunit biogenesis [GO:0042274]; rRNA processing [GO:0006364]	cytoplasm [GO:0005737]; extracellular space [GO:0005615]; nucleolus [GO:0005730]; nucleoplasm [GO:0005654]; small-subunit processome [GO:0032040]	RNA binding [GO:0003723]	997
P15880	P62244	Small ribosomal subunit protein uS5 (40S ribosomal protein S2) (40S ribosomal protein S4) (Protein LLRep3)	cytoplasmic translation [GO:0002181]; positive regulation of ubiquitin-protein transferase activity [GO:0051443]; translation [GO:0006412]	cytoplasm [GO:0005737]; cytosol [GO:0005829]; cytosolic ribosome [GO:0022626]; cytosolic small ribosomal subunit [GO:0022627]; extracellular exosome [GO:0070062]; focal adhesion [GO:0005925]; membrane [GO:0016020]; nucleoplasm [GO:0005654]; nucleus [GO:0005634]	cadherin binding [GO:0045296]; enzyme binding [GO:0019899]; fibroblast growth factor binding [GO:0017134]; mRNA binding [GO:0003729]; RNA binding [GO:0003723]; structural constituent of ribosome [GO:0003735]	Small ribosomal subunit protein uS8 (40S ribosomal protein S15a)	cytoplasmic translation [GO:0002181]; positive regulation of cell cycle [GO:0045787]; positive regulation of cell population proliferation [GO:0008284]; response to virus [GO:0009615]; ribosomal small subunit biogenesis [GO:0042274]; translation [GO:0006412]	cytoplasm [GO:0005737]; cytosol [GO:0005829]; cytosolic ribosome [GO:0022626]; cytosolic small ribosomal subunit [GO:0022627]; extracellular exosome [GO:0070062]; membrane [GO:0016020]; nucleolus [GO:0005730]; nucleoplasm [GO:0005654]; small-subunit processome [GO:0032040]; synapse [GO:0045202]	RNA binding [GO:0003723]; structural constituent of ribosome [GO:0003735]	999
P05783	Q15149	Keratin, type I cytoskeletal 18 (Cell proliferation-inducing gene 46 protein) (Cytokeratin-18) (CK-18) (Keratin-18) (K18)	anatomical structure morphogenesis [GO:0009653]; cell cycle [GO:0007049]; extrinsic apoptotic signaling pathway [GO:0097191]; Golgi to plasma membrane protein transport [GO:0043001]; hepatocyte apoptotic process [GO:0097284]; intermediate filament cytoskeleton organization [GO:0045104]; negative regulation of apoptotic process [GO:0043066]; tumor necrosis factor-mediated signaling pathway [GO:003…	adherens junction [GO:0005912]; cell periphery [GO:0071944]; centriolar satellite [GO:0034451]; cytoplasm [GO:0005737]; cytoskeleton [GO:0005856]; cytosol [GO:0005829]; extracellular exosome [GO:0070062]; intermediate filament [GO:0005882]; keratin filament [GO:0045095]; microtubule organizing center [GO:0005815]; nuclear matrix [GO:0016363]; nucleolus [GO:0005730]; perinuclear region of cytoplas…	cadherin binding involved in cell-cell adhesion [GO:0098641]; RNA binding [GO:0003723]; scaffold protein binding [GO:0097110]; structural molecule activity [GO:0005198]	Plectin (PCN) (PLTN) (Hemidesmosomal protein 1) (HD1) (Plectin-1)	actomyosin contractile ring assembly actin filament organization [GO:2000689]; adherens junction organization [GO:0034332]; cardiac muscle cell development [GO:0055013]; cell morphogenesis [GO:0000902]; cellular response to extracellular stimulus [GO:0031668]; cellular response to fluid shear stress [GO:0071498]; cellular response to hydrostatic pressure [GO:0071464]; cellular response to mechani…	axon [GO:0030424]; brush border [GO:0005903]; costamere [GO:0043034]; cytoplasm [GO:0005737]; cytosol [GO:0005829]; dendrite [GO:0030425]; extracellular exosome [GO:0070062]; focal adhesion [GO:0005925]; hemidesmosome [GO:0030056]; intermediate filament [GO:0005882]; intermediate filament cytoskeleton [GO:0045111]; mitochondrial outer membrane [GO:0005741]; myelin sheath [GO:0043209]; perinuclear…	actin filament binding [GO:0051015]; ankyrin binding [GO:0030506]; cadherin binding [GO:0045296]; dystroglycan binding [GO:0002162]; protein self-association [GO:0043621]; RNA binding [GO:0003723]; structural constituent of cytoskeleton [GO:0005200]; structural constituent of muscle [GO:0008307]	782
P23588	P60842	Eukaryotic translation initiation factor 4B (eIF-4B)	regulation of translational initiation [GO:0006446]	cytosol [GO:0005829]; eukaryotic translation initiation factor 4F complex [GO:0016281]	RNA binding [GO:0003723]; translation initiation factor activity [GO:0003743]	Eukaryotic initiation factor 4A-I (eIF-4A-I) (eIF4A-I) (EC 3.6.4.13) (ATP-dependent RNA helicase eIF4A-1)	cytoplasmic translational initiation [GO:0002183]; translational initiation [GO:0006413]	cytoplasm [GO:0005737]; cytosol [GO:0005829]; eukaryotic translation initiation factor 4F complex [GO:0016281]; extracellular exosome [GO:0070062]; membrane [GO:0016020]	ATP binding [GO:0005524]; ATP hydrolysis activity [GO:0016887]; double-stranded RNA binding [GO:0003725]; helicase activity [GO:0004386]; mRNA binding [GO:0003729]; RNA binding [GO:0003723]; RNA cap binding [GO:0000339]; RNA helicase activity [GO:0003724]; translation factor activity, RNA binding [GO:0008135]; translation initiation factor activity [GO:0003743]	999
O43290	Q6P2Q9	U4/U6.U5 tri-snRNP-associated protein 1 (SNU66 homolog) (hSnu66) (Squamous cell carcinoma antigen recognized by T-cells 1) (SART-1) (hSART-1) (U4/U6.U5 tri-snRNP-associated 110 kDa protein) (allergen Hom s 1)	maturation of 5S rRNA [GO:0000481]; mRNA cis splicing, via spliceosome [GO:0045292]; mRNA splicing, via spliceosome [GO:0000398]; positive regulation of cytotoxic T cell differentiation [GO:0045585]; spliceosomal snRNP assembly [GO:0000387]	Cajal body [GO:0015030]; catalytic step 2 spliceosome [GO:0071013]; cytoplasm [GO:0005737]; cytosol [GO:0005829]; Golgi apparatus [GO:0005794]; nuclear speck [GO:0016607]; nucleoplasm [GO:0005654]; nucleus [GO:0005634]; U2-type precatalytic spliceosome [GO:0071005]; U4/U6 x U5 tri-snRNP complex [GO:0046540]	RNA binding [GO:0003723]	Pre-mRNA-processing-splicing factor 8 (220 kDa U5 snRNP-specific protein) (PRP8 homolog) (Splicing factor Prp8) (p220)	cellular response to lipopolysaccharide [GO:0071222]; cellular response to tumor necrosis factor [GO:0071356]; mRNA processing [GO:0006397]; mRNA splicing, via spliceosome [GO:0000398]; RNA splicing [GO:0008380]; RNA splicing, via transesterification reactions [GO:0000375]; spliceosomal tri-snRNP complex assembly [GO:0000244]	catalytic step 2 spliceosome [GO:0071013]; membrane [GO:0016020]; nuclear speck [GO:0016607]; nucleoplasm [GO:0005654]; nucleus [GO:0005634]; U2-type catalytic step 1 spliceosome [GO:0071006]; U2-type catalytic step 2 spliceosome [GO:0071007]; U2-type precatalytic spliceosome [GO:0071005]; U4/U6 x U5 tri-snRNP complex [GO:0046540]; U5 snRNP [GO:0005682]	K63-linked polyubiquitin modification-dependent protein binding [GO:0070530]; pre-mRNA intronic binding [GO:0097157]; RNA binding [GO:0003723]; U1 snRNA binding [GO:0030619]; U2 snRNA binding [GO:0030620]; U5 snRNA binding [GO:0030623]; U6 snRNA binding [GO:0017070]	999
O95678	P05783	Keratin, type II cytoskeletal 75 (Cytokeratin-75) (CK-75) (Keratin-6 hair follicle) (hK6hf) (Keratin-75) (K75) (Type II keratin-K6hf) (Type-II keratin Kb18)	hematopoietic progenitor cell differentiation [GO:0002244]; intermediate filament organization [GO:0045109]; keratinization [GO:0031424]	cornified envelope [GO:0001533]; cytosol [GO:0005829]; extracellular exosome [GO:0070062]; intermediate filament [GO:0005882]; keratin filament [GO:0045095]	structural constituent of skin epidermis [GO:0030280]; structural molecule activity [GO:0005198]	Keratin, type I cytoskeletal 18 (Cell proliferation-inducing gene 46 protein) (Cytokeratin-18) (CK-18) (Keratin-18) (K18)	anatomical structure morphogenesis [GO:0009653]; cell cycle [GO:0007049]; extrinsic apoptotic signaling pathway [GO:0097191]; Golgi to plasma membrane protein transport [GO:0043001]; hepatocyte apoptotic process [GO:0097284]; intermediate filament cytoskeleton organization [GO:0045104]; negative regulation of apoptotic process [GO:0043066]; tumor necrosis factor-mediated signaling pathway [GO:003…	adherens junction [GO:0005912]; cell periphery [GO:0071944]; centriolar satellite [GO:0034451]; cytoplasm [GO:0005737]; cytoskeleton [GO:0005856]; cytosol [GO:0005829]; extracellular exosome [GO:0070062]; intermediate filament [GO:0005882]; keratin filament [GO:0045095]; microtubule organizing center [GO:0005815]; nuclear matrix [GO:0016363]; nucleolus [GO:0005730]; perinuclear region of cytoplas…	cadherin binding involved in cell-cell adhesion [GO:0098641]; RNA binding [GO:0003723]; scaffold protein binding [GO:0097110]; structural molecule activity [GO:0005198]	NF
O60814	P68431	Histone H2B type 1-K (H2B K) (HIRA-interacting protein 1)	antibacterial humoral response [GO:0019731]; antimicrobial humoral immune response mediated by antimicrobial peptide [GO:0061844]; defense response to Gram-negative bacterium [GO:0050829]; defense response to Gram-positive bacterium [GO:0050830]; innate immune response in mucosa [GO:0002227]; killing of cells of another organism [GO:0031640]	cytosol [GO:0005829]; extracellular space [GO:0005615]; nucleoplasm [GO:0005654]; nucleosome [GO:0000786]; nucleus [GO:0005634]	DNA binding [GO:0003677]; protein heterodimerization activity [GO:0046982]; structural constituent of chromatin [GO:0030527]	Histone H3.1 (Histone H3/a) (Histone H3/b) (Histone H3/c) (Histone H3/d) (Histone H3/f) (Histone H3/h) (Histone H3/i) (Histone H3/j) (Histone H3/k) (Histone H3/l)	chromatin organization [GO:0006325]; epigenetic regulation of gene expression [GO:0040029]; gene expression [GO:0010467]; nucleosome assembly [GO:0006334]; telomere organization [GO:0032200]	extracellular exosome [GO:0070062]; extracellular region [GO:0005576]; membrane [GO:0016020]; nucleoplasm [GO:0005654]; nucleosome [GO:0000786]; nucleus [GO:0005634]; protein-containing complex [GO:0032991]	cadherin binding [GO:0045296]; DNA binding [GO:0003677]; protein heterodimerization activity [GO:0046982]; structural constituent of chromatin [GO:0030527]	997
P62244	P62280	Small ribosomal subunit protein uS8 (40S ribosomal protein S15a)	cytoplasmic translation [GO:0002181]; positive regulation of cell cycle [GO:0045787]; positive regulation of cell population proliferation [GO:0008284]; response to virus [GO:0009615]; ribosomal small subunit biogenesis [GO:0042274]; translation [GO:0006412]	cytoplasm [GO:0005737]; cytosol [GO:0005829]; cytosolic ribosome [GO:0022626]; cytosolic small ribosomal subunit [GO:0022627]; extracellular exosome [GO:0070062]; membrane [GO:0016020]; nucleolus [GO:0005730]; nucleoplasm [GO:0005654]; small-subunit processome [GO:0032040]; synapse [GO:0045202]	RNA binding [GO:0003723]; structural constituent of ribosome [GO:0003735]	Small ribosomal subunit protein uS17 (40S ribosomal protein S11)	cytoplasmic translation [GO:0002181]; ribosomal small subunit biogenesis [GO:0042274]; translation [GO:0006412]	cytoplasm [GO:0005737]; cytosol [GO:0005829]; cytosolic ribosome [GO:0022626]; cytosolic small ribosomal subunit [GO:0022627]; extracellular exosome [GO:0070062]; focal adhesion [GO:0005925]; membrane [GO:0016020]; nucleolus [GO:0005730]; nucleoplasm [GO:0005654]; ribosome [GO:0005840]; small-subunit processome [GO:0032040]; synapse [GO:0045202]	RNA binding [GO:0003723]; rRNA binding [GO:0019843]; structural constituent of ribosome [GO:0003735]	999
P16403	P68431	Histone H1.2 (Histone H1c) (Histone H1d) (Histone H1s-1)	chromosome condensation [GO:0030261]; negative regulation of DNA recombination [GO:0045910]; negative regulation of transcription by RNA polymerase II [GO:0000122]; nucleosome assembly [GO:0006334]	euchromatin [GO:0000791]; nucleosome [GO:0000786]; nucleus [GO:0005634]	chromatin DNA binding [GO:0031490]; double-stranded DNA binding [GO:0003690]; nucleosomal DNA binding [GO:0031492]; RNA binding [GO:0003723]; structural constituent of chromatin [GO:0030527]	Histone H3.1 (Histone H3/a) (Histone H3/b) (Histone H3/c) (Histone H3/d) (Histone H3/f) (Histone H3/h) (Histone H3/i) (Histone H3/j) (Histone H3/k) (Histone H3/l)	chromatin organization [GO:0006325]; epigenetic regulation of gene expression [GO:0040029]; gene expression [GO:0010467]; nucleosome assembly [GO:0006334]; telomere organization [GO:0032200]	extracellular exosome [GO:0070062]; extracellular region [GO:0005576]; membrane [GO:0016020]; nucleoplasm [GO:0005654]; nucleosome [GO:0000786]; nucleus [GO:0005634]; protein-containing complex [GO:0032991]	cadherin binding [GO:0045296]; DNA binding [GO:0003677]; protein heterodimerization activity [GO:0046982]; structural constituent of chromatin [GO:0030527]	589
Q86TS9	Q96DV4	Large ribosomal subunit protein mL52 (39S ribosomal protein L52, mitochondrial) (L52mt) (MRP-L52)	mitochondrial translation [GO:0032543]; translation [GO:0006412]	mitochondrial inner membrane [GO:0005743]; mitochondrial large ribosomal subunit [GO:0005762]; mitochondrion [GO:0005739]; nucleoplasm [GO:0005654]	structural constituent of ribosome [GO:0003735]	Large ribosomal subunit protein mL38 (39S ribosomal protein L38, mitochondrial) (L38mt) (MRP-L38)	mitochondrial translation [GO:0032543]	cytosol [GO:0005829]; mitochondrial inner membrane [GO:0005743]; mitochondrial large ribosomal subunit [GO:0005762]; mitochondrion [GO:0005739]		984
P39019	P62851	Small ribosomal subunit protein eS19 (40S ribosomal protein S19)	antimicrobial humoral immune response mediated by antimicrobial peptide [GO:0061844]; cytoplasmic translation [GO:0002181]; defense response to Gram-negative bacterium [GO:0050829]; erythrocyte differentiation [GO:0030218]; killing of cells of another organism [GO:0031640]; maturation of SSU-rRNA [GO:0030490]; maturation of SSU-rRNA from tricistronic rRNA transcript (SSU-rRNA, 5.8S rRNA, LSU-rRNA…	cytoplasm [GO:0005737]; cytosol [GO:0005829]; cytosolic ribosome [GO:0022626]; cytosolic small ribosomal subunit [GO:0022627]; extracellular exosome [GO:0070062]; focal adhesion [GO:0005925]; membrane [GO:0016020]; nucleolus [GO:0005730]; nucleoplasm [GO:0005654]; postsynaptic density [GO:0014069]; ribosome [GO:0005840]; small-subunit processome [GO:0032040]	fibroblast growth factor binding [GO:0017134]; identical protein binding [GO:0042802]; protein kinase binding [GO:0019901]; RNA binding [GO:0003723]; structural constituent of ribosome [GO:0003735]	Small ribosomal subunit protein eS25 (40S ribosomal protein S25)	cytoplasmic translation [GO:0002181]; ribosomal small subunit biogenesis [GO:0042274]; rRNA processing [GO:0006364]; translation [GO:0006412]	cytoplasm [GO:0005737]; cytosol [GO:0005829]; cytosolic ribosome [GO:0022626]; cytosolic small ribosomal subunit [GO:0022627]; extracellular exosome [GO:0070062]; nucleolus [GO:0005730]; nucleoplasm [GO:0005654]; nucleus [GO:0005634]; postsynaptic density [GO:0014069]; ribosome [GO:0005840]; small ribosomal subunit [GO:0015935]	RNA binding [GO:0003723]; structural constituent of ribosome [GO:0003735]	999
P04908	P10412	Histone H2A type 1-B/E (Histone H2A.2) (Histone H2A/a) (Histone H2A/m)	chromatin organization [GO:0006325]; heterochromatin organization [GO:0070828]; negative regulation of cell population proliferation [GO:0008285]; protein localization to CENP-A containing chromatin [GO:0061644]	CENP-A containing nucleosome [GO:0043505]; extracellular exosome [GO:0070062]; nucleosome [GO:0000786]; nucleus [GO:0005634]	DNA binding [GO:0003677]; nucleosomal DNA binding [GO:0031492]; protein heterodimerization activity [GO:0046982]; structural constituent of chromatin [GO:0030527]	Histone H1.4 (Histone H1b) (Histone H1s-4)	chromosome condensation [GO:0030261]; negative regulation of DNA recombination [GO:0045910]; negative regulation of transcription by RNA polymerase II [GO:0000122]; nucleosome assembly [GO:0006334]	heterochromatin [GO:0000792]; nucleosome [GO:0000786]; nucleus [GO:0005634]	chromatin DNA binding [GO:0031490]; double-stranded DNA binding [GO:0003690]; histone deacetylase binding [GO:0042826]; nucleosomal DNA binding [GO:0031492]; RNA binding [GO:0003723]; structural constituent of chromatin [GO:0030527]	913
P27635	P62266	Large ribosomal subunit protein uL16 (60S ribosomal protein L10) (Laminin receptor homolog) (Protein QM) (Ribosomal protein L10) (Tumor suppressor QM)	cytoplasmic translation [GO:0002181]; embryonic brain development [GO:1990403]; negative regulation of apoptotic process [GO:0043066]; negative regulation of transcription by RNA polymerase II [GO:0000122]; regulation of translation [GO:0006417]; translation [GO:0006412]	cytosol [GO:0005829]; cytosolic large ribosomal subunit [GO:0022625]; cytosolic ribosome [GO:0022626]; endoplasmic reticulum [GO:0005783]; membrane [GO:0016020]; nucleus [GO:0005634]; protein-containing complex [GO:0032991]	RNA binding [GO:0003723]; structural constituent of ribosome [GO:0003735]; translation regulator activity [GO:0045182]	Small ribosomal subunit protein uS12 (40S ribosomal protein S23)	cytoplasmic translation [GO:0002181]; maintenance of translational fidelity [GO:1990145]; ribosomal small subunit biogenesis [GO:0042274]; stress granule assembly [GO:0034063]; translation [GO:0006412]	cytoplasm [GO:0005737]; cytosol [GO:0005829]; cytosolic ribosome [GO:0022626]; cytosolic small ribosomal subunit [GO:0022627]; endoplasmic reticulum [GO:0005783]; membrane [GO:0016020]; nucleolus [GO:0005730]; nucleoplasm [GO:0005654]; ribosome [GO:0005840]; rough endoplasmic reticulum [GO:0005791]; small-subunit processome [GO:0032040]; synapse [GO:0045202]	RNA binding [GO:0003723]; structural constituent of ribosome [GO:0003735]	999
A6NMY6	P04083	Putative annexin A2-like protein (Annexin A2 pseudogene 2) (Lipocortin II pseudogene)	positive regulation of receptor-mediated endocytosis involved in cholesterol transport [GO:1905602]	basement membrane [GO:0005604]; cytoplasm [GO:0005737]; extracellular exosome [GO:0070062]; melanosome [GO:0042470]; nucleus [GO:0005634]; plasma membrane [GO:0005886]	cadherin binding involved in cell-cell adhesion [GO:0098641]; calcium channel activity [GO:0005262]; calcium ion binding [GO:0005509]; calcium-dependent phospholipid binding [GO:0005544]; cytoskeletal protein binding [GO:0008092]; phosphatidylinositol-4,5-bisphosphate binding [GO:0005546]; phosphatidylserine binding [GO:0001786]; phospholipase A2 inhibitor activity [GO:0019834]; protease binding …	Annexin A1 (Annexin I) (Annexin-1) (Calpactin II) (Calpactin-2) (Chromobindin-9) (Lipocortin I) (Phospholipase A2 inhibitory protein) (p35) [Cleaved into: Annexin Ac2-26]	actin cytoskeleton organization [GO:0030036]; adaptive immune response [GO:0002250]; alpha-beta T cell differentiation [GO:0046632]; arachidonic acid secretion [GO:0050482]; cell surface receptor signaling pathway [GO:0007166]; cellular response to glucocorticoid stimulus [GO:0071385]; cellular response to hydrogen peroxide [GO:0070301]; cellular response to vascular endothelial growth factor sti…	adherens junction [GO:0005912]; apical plasma membrane [GO:0016324]; basolateral plasma membrane [GO:0016323]; cell surface [GO:0009986]; collagen-containing extracellular matrix [GO:0062023]; cornified envelope [GO:0001533]; cytoplasm [GO:0005737]; cytosol [GO:0005829]; early endosome membrane [GO:0031901]; endosome [GO:0005768]; extracellular exosome [GO:0070062]; extracellular region [GO:00055…	cadherin binding involved in cell-cell adhesion [GO:0098641]; calcium ion binding [GO:0005509]; calcium-dependent phospholipid binding [GO:0005544]; calcium-dependent protein binding [GO:0048306]; lipid binding [GO:0008289]; phosphatidylserine binding [GO:0001786]; phospholipase A2 inhibitor activity [GO:0019834]; phospholipid binding [GO:0005543]; signaling receptor binding [GO:0005102]	NF
P62280	P62753	Small ribosomal subunit protein uS17 (40S ribosomal protein S11)	cytoplasmic translation [GO:0002181]; ribosomal small subunit biogenesis [GO:0042274]; translation [GO:0006412]	cytoplasm [GO:0005737]; cytosol [GO:0005829]; cytosolic ribosome [GO:0022626]; cytosolic small ribosomal subunit [GO:0022627]; extracellular exosome [GO:0070062]; focal adhesion [GO:0005925]; membrane [GO:0016020]; nucleolus [GO:0005730]; nucleoplasm [GO:0005654]; ribosome [GO:0005840]; small-subunit processome [GO:0032040]; synapse [GO:0045202]	RNA binding [GO:0003723]; rRNA binding [GO:0019843]; structural constituent of ribosome [GO:0003735]	Small ribosomal subunit protein eS6 (40S ribosomal protein S6) (Phosphoprotein NP33)	activation-induced cell death of T cells [GO:0006924]; cytoplasmic translation [GO:0002181]; erythrocyte development [GO:0048821]; G1/S transition of mitotic cell cycle [GO:0000082]; gastrulation [GO:0007369]; glucose homeostasis [GO:0042593]; mammalian oogenesis stage [GO:0022605]; negative regulation of apoptotic process [GO:0043066]; placenta development [GO:0001890]; positive regulation of ap…	cell body [GO:0044297]; cytoplasm [GO:0005737]; cytoplasmic ribonucleoprotein granule [GO:0036464]; cytosol [GO:0005829]; cytosolic ribosome [GO:0022626]; cytosolic small ribosomal subunit [GO:0022627]; dendrite [GO:0030425]; endoplasmic reticulum [GO:0005783]; membrane [GO:0016020]; nucleolus [GO:0005730]; nucleoplasm [GO:0005654]; nucleus [GO:0005634]; perinuclear region of cytoplasm [GO:004847…	protein kinase binding [GO:0019901]; RNA binding [GO:0003723]; structural constituent of ribosome [GO:0003735]	999
P04908	P62805	Histone H2A type 1-B/E (Histone H2A.2) (Histone H2A/a) (Histone H2A/m)	chromatin organization [GO:0006325]; heterochromatin organization [GO:0070828]; negative regulation of cell population proliferation [GO:0008285]; protein localization to CENP-A containing chromatin [GO:0061644]	CENP-A containing nucleosome [GO:0043505]; extracellular exosome [GO:0070062]; nucleosome [GO:0000786]; nucleus [GO:0005634]	DNA binding [GO:0003677]; nucleosomal DNA binding [GO:0031492]; protein heterodimerization activity [GO:0046982]; structural constituent of chromatin [GO:0030527]	Histone H4	chromatin organization [GO:0006325]; negative regulation of megakaryocyte differentiation [GO:0045653]; nucleosome assembly [GO:0006334]; protein localization to CENP-A containing chromatin [GO:0061644]; telomere organization [GO:0032200]	CENP-A containing nucleosome [GO:0043505]; chromosome, telomeric region [GO:0000781]; extracellular exosome [GO:0070062]; extracellular region [GO:0005576]; membrane [GO:0016020]; nucleoplasm [GO:0005654]; nucleosome [GO:0000786]; nucleus [GO:0005634]; protein-containing complex [GO:0032991]	DNA binding [GO:0003677]; protein heterodimerization activity [GO:0046982]; RNA binding [GO:0003723]; structural constituent of chromatin [GO:0030527]	999
P61247	P62263	Small ribosomal subunit protein eS1 (40S ribosomal protein S3a) (v-fos transformation effector protein) (Fte-1)	cell differentiation [GO:0030154]; cytoplasmic translation [GO:0002181]; negative regulation of apoptotic process [GO:0043066]; ribosomal small subunit biogenesis [GO:0042274]; translation [GO:0006412]; translational initiation [GO:0006413]	cytoplasm [GO:0005737]; cytosol [GO:0005829]; cytosolic ribosome [GO:0022626]; cytosolic small ribosomal subunit [GO:0022627]; endoplasmic reticulum [GO:0005783]; extracellular exosome [GO:0070062]; focal adhesion [GO:0005925]; nucleolus [GO:0005730]; nucleoplasm [GO:0005654]; nucleus [GO:0005634]; ribonucleoprotein complex [GO:1990904]; small-subunit processome [GO:0032040]; synapse [GO:0045202]	mRNA 5'-UTR binding [GO:0048027]; RNA binding [GO:0003723]; structural constituent of ribosome [GO:0003735]	Small ribosomal subunit protein uS11 (40S ribosomal protein S14)	cytoplasmic translation [GO:0002181]; erythrocyte differentiation [GO:0030218]; maturation of SSU-rRNA [GO:0030490]; negative regulation of transcription by RNA polymerase II [GO:0000122]; ribosomal small subunit assembly [GO:0000028]; ribosomal small subunit biogenesis [GO:0042274]; translation [GO:0006412]	cytoplasm [GO:0005737]; cytosol [GO:0005829]; cytosolic ribosome [GO:0022626]; cytosolic small ribosomal subunit [GO:0022627]; extracellular exosome [GO:0070062]; focal adhesion [GO:0005925]; membrane [GO:0016020]; nucleolus [GO:0005730]; nucleoplasm [GO:0005654]; postsynaptic density [GO:0014069]; small-subunit processome [GO:0032040]	mRNA 5'-UTR binding [GO:0048027]; RNA binding [GO:0003723]; structural constituent of ribosome [GO:0003735]; translation regulator activity [GO:0045182]	999
P43308	Q9UNL2	Translocon-associated protein subunit beta (TRAP-beta) (Signal sequence receptor subunit beta) (SSR-beta)	cotranslational protein targeting to membrane [GO:0006613]	endoplasmic reticulum [GO:0005783]; endoplasmic reticulum membrane [GO:0005789]; membrane [GO:0016020]		Translocon-associated protein subunit gamma (TRAP-gamma) (Signal sequence receptor subunit gamma) (SSR-gamma)	SRP-dependent cotranslational protein targeting to membrane [GO:0006614]	endoplasmic reticulum [GO:0005783]; endoplasmic reticulum membrane [GO:0005789]		999
P0DPK2	P10412	Histone H3.Y (Histone H3.Y1)		nucleoplasm [GO:0005654]; nucleosome [GO:0000786]; nucleus [GO:0005634]	nucleosomal DNA binding [GO:0031492]; protein heterodimerization activity [GO:0046982]; structural constituent of chromatin [GO:0030527]	Histone H1.4 (Histone H1b) (Histone H1s-4)	chromosome condensation [GO:0030261]; negative regulation of DNA recombination [GO:0045910]; negative regulation of transcription by RNA polymerase II [GO:0000122]; nucleosome assembly [GO:0006334]	heterochromatin [GO:0000792]; nucleosome [GO:0000786]; nucleus [GO:0005634]	chromatin DNA binding [GO:0031490]; double-stranded DNA binding [GO:0003690]; histone deacetylase binding [GO:0042826]; nucleosomal DNA binding [GO:0031492]; RNA binding [GO:0003723]; structural constituent of chromatin [GO:0030527]	282
A0A0J9YXQ4	Q9Y6E2	Paraneoplastic antigen Ma6E				eIF5-mimic protein 1 (Basic leucine zipper and W2 domain-containing protein 2)	regulation of translational initiation [GO:0006446]	cytoplasm [GO:0005737]; membrane [GO:0016020]	cadherin binding [GO:0045296]	NF
P0DI81	Q8IUR0	Trafficking protein particle complex subunit 2 (Sedlin)	COPII vesicle coating [GO:0048208]; endoplasmic reticulum to Golgi vesicle-mediated transport [GO:0006888]; skeletal system development [GO:0001501]; vesicle coating [GO:0006901]; vesicle tethering [GO:0099022]	cytoplasm [GO:0005737]; cytosol [GO:0005829]; endoplasmic reticulum [GO:0005783]; endoplasmic reticulum-Golgi intermediate compartment [GO:0005793]; intracellular membrane-bounded organelle [GO:0043231]; nucleoplasm [GO:0005654]; nucleus [GO:0005634]; perinuclear region of cytoplasm [GO:0048471]; TRAPP complex [GO:0030008]; TRAPPII protein complex [GO:1990071]; TRAPPIII protein complex [GO:199007…	transmembrane transporter binding [GO:0044325]	Trafficking protein particle complex subunit 5	COPII vesicle coating [GO:0048208]; endoplasmic reticulum to Golgi vesicle-mediated transport [GO:0006888]; vesicle coating [GO:0006901]; vesicle tethering [GO:0099022]	cytoplasm [GO:0005737]; cytosol [GO:0005829]; endoplasmic reticulum [GO:0005783]; TRAPP complex [GO:0030008]; TRAPPI protein complex [GO:1990070]; TRAPPII protein complex [GO:1990071]; TRAPPIII protein complex [GO:1990072]		999
O75489	O95182	NADH dehydrogenase [ubiquinone] iron-sulfur protein 3, mitochondrial (EC 7.1.1.2) (Complex I-30kD) (CI-30kD) (NADH-ubiquinone oxidoreductase 30 kDa subunit)	aerobic respiration [GO:0009060]; mitochondrial electron transport, NADH to ubiquinone [GO:0006120]; mitochondrial respiratory chain complex I assembly [GO:0032981]; negative regulation of cell growth [GO:0030308]; negative regulation of intrinsic apoptotic signaling pathway [GO:2001243]; proton motive force-driven mitochondrial ATP synthesis [GO:0042776]; reactive oxygen species metabolic proces…	mitochondrial inner membrane [GO:0005743]; mitochondrial matrix [GO:0005759]; mitochondrial membrane [GO:0031966]; mitochondrial respiratory chain complex I [GO:0005747]; mitochondrion [GO:0005739]; nuclear body [GO:0016604]	electron transfer activity [GO:0009055]; NADH dehydrogenase (ubiquinone) activity [GO:0008137]; NADH dehydrogenase activity [GO:0003954]	NADH dehydrogenase [ubiquinone] 1 alpha subcomplex subunit 7 (Complex I-B14.5a) (CI-B14.5a) (NADH-ubiquinone oxidoreductase subunit B14.5a)	aerobic respiration [GO:0009060]; mitochondrial electron transport, NADH to ubiquinone [GO:0006120]; mitochondrial translation [GO:0032543]; proton motive force-driven mitochondrial ATP synthesis [GO:0042776]	mitochondrial inner membrane [GO:0005743]; mitochondrial respiratory chain complex I [GO:0005747]; mitochondrial ribosome [GO:0005761]; mitochondrion [GO:0005739]	NADH dehydrogenase (ubiquinone) activity [GO:0008137]; structural constituent of ribosome [GO:0003735]	999
Q96F07	Q9Y2A7	Cytoplasmic FMR1-interacting protein 2 (p53-inducible protein 121)	activation of cysteine-type endopeptidase activity [GO:0097202]; apoptotic process [GO:0006915]; axon guidance [GO:0007411]; cell morphogenesis [GO:0000902]; cell projection assembly [GO:0030031]; cell-cell adhesion [GO:0098609]; dendrite extension [GO:0097484]; positive regulation of neurotrophin TRK receptor signaling pathway [GO:0051388]; positive regulation of proteolysis [GO:0045862]; regula…	cytoplasm [GO:0005737]; cytosol [GO:0005829]; extracellular exosome [GO:0070062]; membrane [GO:0016020]; neuron projection [GO:0043005]; nucleus [GO:0005634]; perinuclear region of cytoplasm [GO:0048471]; SCAR complex [GO:0031209]; synapse [GO:0045202]	small GTPase binding [GO:0031267]	Nck-associated protein 1 (NAP 1) (Membrane-associated protein HEM-2) (p125Nap1)	apoptotic process [GO:0006915]; cell migration [GO:0016477]; cell morphogenesis [GO:0000902]; cell projection assembly [GO:0030031]; central nervous system development [GO:0007417]; cortical actin cytoskeleton organization [GO:0030866]; neuron projection morphogenesis [GO:0048812]; positive regulation of actin filament polymerization [GO:0030838]; positive regulation of Arp2/3 complex-mediated ac…	cytosol [GO:0005829]; extracellular exosome [GO:0070062]; filamentous actin [GO:0031941]; focal adhesion [GO:0005925]; lamellipodium [GO:0030027]; lamellipodium membrane [GO:0031258]; ruffle [GO:0001726]; SCAR complex [GO:0031209]		999
P60709	Q96SB3	Actin, cytoplasmic 1 (EC 3.6.4.-) (Beta-actin) [Cleaved into: Actin, cytoplasmic 1, N-terminally processed]	adherens junction assembly [GO:0034333]; apical protein localization [GO:0045176]; axonogenesis [GO:0007409]; cell motility [GO:0048870]; cellular response to cytochalasin B [GO:0072749]; chromatin remodeling [GO:0006338]; establishment or maintenance of cell polarity [GO:0007163]; maintenance of blood-brain barrier [GO:0035633]; morphogenesis of a polarized epithelium [GO:0001738]; negative regu…	actin cytoskeleton [GO:0015629]; actin filament [GO:0005884]; adherens junction [GO:0005912]; apical junction complex [GO:0043296]; axon [GO:0030424]; bBAF complex [GO:0140092]; blood microparticle [GO:0072562]; brahma complex [GO:0035060]; brush border [GO:0005903]; calyx of Held [GO:0044305]; cell-cell junction [GO:0005911]; chromatin [GO:0000785]; cortical cytoskeleton [GO:0030863]; cytoplasm …	ATP binding [GO:0005524]; ATP hydrolysis activity [GO:0016887]; identical protein binding [GO:0042802]; kinesin binding [GO:0019894]; nitric-oxide synthase binding [GO:0050998]; protein kinase binding [GO:0019901]; structural constituent of cytoskeleton [GO:0005200]; structural constituent of postsynaptic actin cytoskeleton [GO:0098973]; Tat protein binding [GO:0030957]; tau protein binding [GO:0…	Neurabin-2 (Neurabin-II) (Protein phosphatase 1 regulatory subunit 9B) (Spinophilin)	actin filament depolymerization [GO:0030042]; actin filament organization [GO:0007015]; calcium-mediated signaling [GO:0019722]; cell migration [GO:0016477]; cellular response to epidermal growth factor stimulus [GO:0071364]; cellular response to estradiol stimulus [GO:0071392]; cellular response to morphine [GO:0071315]; cellular response to peptide [GO:1901653]; cellular response to xenobiotic …	actin cytoskeleton [GO:0015629]; adherens junction [GO:0005912]; cortical actin cytoskeleton [GO:0030864]; cytoplasm [GO:0005737]; cytoplasmic side of dendritic spine plasma membrane [GO:1990780]; dendrite [GO:0030425]; dendritic spine head [GO:0044327]; dendritic spine neck [GO:0044326]; filopodium [GO:0030175]; growth cone [GO:0030426]; lamellipodium [GO:0030027]; neuronal cell body [GO:0043025…	actin filament binding [GO:0051015]; D2 dopamine receptor binding [GO:0031749]; kinase binding [GO:0019900]; protein kinase activity [GO:0004672]; protein phosphatase 1 binding [GO:0008157]; protein phosphatase inhibitor activity [GO:0004864]; transmembrane transporter binding [GO:0044325]	402
P40429	P62899	Large ribosomal subunit protein uL13 (23 kDa highly basic protein) (60S ribosomal protein L13a)	cellular response to type II interferon [GO:0071346]; cytoplasmic translation [GO:0002181]; homeostatic process [GO:0042592]; lung morphogenesis [GO:0060425]; macrophage chemotaxis [GO:0048246]; negative regulation of formation of translation preinitiation complex [GO:1901194]; negative regulation of translation [GO:0017148]; response to lipopolysaccharide [GO:0032496]; translation [GO:0006412]	cytoplasm [GO:0005737]; cytosol [GO:0005829]; cytosolic large ribosomal subunit [GO:0022625]; cytosolic ribosome [GO:0022626]; focal adhesion [GO:0005925]; GAIT complex [GO:0097452]; large ribosomal subunit [GO:0015934]; membrane [GO:0016020]; nucleolus [GO:0005730]; nucleus [GO:0005634]; ribonucleoprotein complex [GO:1990904]; ribosome [GO:0005840]; synapse [GO:0045202]	mRNA binding [GO:0003729]; RNA binding [GO:0003723]; structural constituent of ribosome [GO:0003735]	Large ribosomal subunit protein eL31 (60S ribosomal protein L31)	cytoplasmic translation [GO:0002181]; translation [GO:0006412]	cytoplasm [GO:0005737]; cytosol [GO:0005829]; cytosolic large ribosomal subunit [GO:0022625]; cytosolic ribosome [GO:0022626]; extracellular exosome [GO:0070062]; focal adhesion [GO:0005925]; membrane [GO:0016020]	RNA binding [GO:0003723]; structural constituent of ribosome [GO:0003735]	999
P10412	P23527	Histone H1.4 (Histone H1b) (Histone H1s-4)	chromosome condensation [GO:0030261]; negative regulation of DNA recombination [GO:0045910]; negative regulation of transcription by RNA polymerase II [GO:0000122]; nucleosome assembly [GO:0006334]	heterochromatin [GO:0000792]; nucleosome [GO:0000786]; nucleus [GO:0005634]	chromatin DNA binding [GO:0031490]; double-stranded DNA binding [GO:0003690]; histone deacetylase binding [GO:0042826]; nucleosomal DNA binding [GO:0031492]; RNA binding [GO:0003723]; structural constituent of chromatin [GO:0030527]	Histone H2B type 1-O (H2B-clustered histone 17) (Histone H2B.2) (Histone H2B.n) (H2B/n)	nucleosome assembly [GO:0006334]	cytosol [GO:0005829]; nucleoplasm [GO:0005654]; nucleosome [GO:0000786]; nucleus [GO:0005634]	DNA binding [GO:0003677]; protein heterodimerization activity [GO:0046982]; structural constituent of chromatin [GO:0030527]	574
P20700	Q03252	Lamin-B1	heterochromatin formation [GO:0031507]; nuclear envelope organization [GO:0006998]; nuclear migration [GO:0007097]; nuclear pore localization [GO:0051664]; protein localization to nuclear envelope [GO:0090435]	lamin filament [GO:0005638]; membrane [GO:0016020]; nuclear envelope [GO:0005635]; nuclear inner membrane [GO:0005637]; nuclear lamina [GO:0005652]; nuclear matrix [GO:0016363]; nuclear membrane [GO:0031965]; nucleoplasm [GO:0005654]; nucleus [GO:0005634]	phospholipase binding [GO:0043274]; sequence-specific double-stranded DNA binding [GO:1990837]; structural constituent of cytoskeleton [GO:0005200]; structural constituent of nuclear lamina [GO:0160123]	Lamin-B2	heterochromatin formation [GO:0031507]; nuclear envelope organization [GO:0006998]; nuclear migration [GO:0007097]; nuclear pore localization [GO:0051664]; protein localization to nuclear envelope [GO:0090435]	intermediate filament [GO:0005882]; nuclear envelope [GO:0005635]; nuclear lamina [GO:0005652]; nuclear membrane [GO:0031965]	identical protein binding [GO:0042802]; structural constituent of cytoskeleton [GO:0005200]	999
P59998	Q9BPX5	Actin-related protein 2/3 complex subunit 4 (Arp2/3 complex 20 kDa subunit) (p20-ARC)	actin filament polymerization [GO:0030041]; actin nucleation [GO:0045010]; Arp2/3 complex-mediated actin nucleation [GO:0034314]	Arp2/3 protein complex [GO:0005885]; cell projection [GO:0042995]; cytosol [GO:0005829]; extracellular exosome [GO:0070062]; nucleus [GO:0005634]; site of double-strand break [GO:0035861]	actin filament binding [GO:0051015]; enzyme binding [GO:0019899]; structural constituent of cytoskeleton [GO:0005200]	Actin-related protein 2/3 complex subunit 5-like protein (Arp2/3 complex 16 kDa subunit 2) (ARC16-2)	Arp2/3 complex-mediated actin nucleation [GO:0034314]; cell migration [GO:0016477]; regulation of actin filament polymerization [GO:0030833]	Arp2/3 protein complex [GO:0005885]; cytoplasm [GO:0005737]; extracellular exosome [GO:0070062]; focal adhesion [GO:0005925]; glutamatergic synapse [GO:0098978]	actin filament binding [GO:0051015]	999
P60866	P62249	Small ribosomal subunit protein uS10 (40S ribosomal protein S20)	cytoplasmic translation [GO:0002181]; positive regulation of signal transduction by p53 class mediator [GO:1901798]; translation [GO:0006412]	cytoplasm [GO:0005737]; cytosol [GO:0005829]; cytosolic ribosome [GO:0022626]; cytosolic small ribosomal subunit [GO:0022627]; extracellular exosome [GO:0070062]; membrane [GO:0016020]; nucleoplasm [GO:0005654]; synapse [GO:0045202]	MDM2/MDM4 family protein binding [GO:0097371]; RNA binding [GO:0003723]; structural constituent of ribosome [GO:0003735]; ubiquitin ligase inhibitor activity [GO:1990948]	Small ribosomal subunit protein uS9 (40S ribosomal protein S16)	cellular response to leukemia inhibitory factor [GO:1990830]; cytoplasmic translation [GO:0002181]; maturation of SSU-rRNA from tricistronic rRNA transcript (SSU-rRNA, 5.8S rRNA, LSU-rRNA) [GO:0000462]; ribosomal small subunit biogenesis [GO:0042274]; rRNA processing [GO:0006364]; translation [GO:0006412]	cytoplasm [GO:0005737]; cytosol [GO:0005829]; cytosolic ribosome [GO:0022626]; cytosolic small ribosomal subunit [GO:0022627]; extracellular exosome [GO:0070062]; focal adhesion [GO:0005925]; membrane [GO:0016020]; nucleolus [GO:0005730]; nucleoplasm [GO:0005654]; small ribosomal subunit [GO:0015935]; small-subunit processome [GO:0032040]; synapse [GO:0045202]	RNA binding [GO:0003723]; structural constituent of ribosome [GO:0003735]	999
P49207	P62424	Large ribosomal subunit protein eL34 (60S ribosomal protein L34)	cytoplasmic translation [GO:0002181]; translation [GO:0006412]	cytoplasm [GO:0005737]; cytosol [GO:0005829]; cytosolic large ribosomal subunit [GO:0022625]; cytosolic ribosome [GO:0022626]; endoplasmic reticulum [GO:0005783]; extracellular exosome [GO:0070062]; nucleolus [GO:0005730]; synapse [GO:0045202]	cadherin binding [GO:0045296]; RNA binding [GO:0003723]; structural constituent of ribosome [GO:0003735]	Large ribosomal subunit protein eL8 (60S ribosomal protein L7a) (PLA-X polypeptide) (Surfeit locus protein 3)	cytoplasmic translation [GO:0002181]; maturation of LSU-rRNA [GO:0000470]; translation [GO:0006412]	cytoplasm [GO:0005737]; cytosol [GO:0005829]; cytosolic large ribosomal subunit [GO:0022625]; cytosolic ribosome [GO:0022626]; focal adhesion [GO:0005925]; membrane [GO:0016020]; nucleolus [GO:0005730]; nucleus [GO:0005634]; ribosome [GO:0005840]; synapse [GO:0045202]	cadherin binding [GO:0045296]; RNA binding [GO:0003723]; structural constituent of ribosome [GO:0003735]	999
Q15050	Q9Y221	Ribosome biogenesis regulatory protein homolog	endonucleolytic cleavage in ITS1 to separate SSU-rRNA from 5.8S rRNA and LSU-rRNA from tricistronic rRNA transcript (SSU-rRNA, 5.8S rRNA, LSU-rRNA) [GO:0000447]; hematopoietic progenitor cell differentiation [GO:0002244]; mitotic metaphase chromosome alignment [GO:0007080]; protein localization to nucleolus [GO:1902570]; regulation of signal transduction by p53 class mediator [GO:1901796]; riboso…	condensed nuclear chromosome [GO:0000794]; endoplasmic reticulum [GO:0005783]; nucleolus [GO:0005730]; nucleoplasm [GO:0005654]; preribosome, large subunit precursor [GO:0030687]	5S rRNA binding [GO:0008097]; RNA binding [GO:0003723]	60S ribosome subunit biogenesis protein NIP7 homolog (KD93) (Nucleolar pre-rRNA processing protein NIP7)	ribosomal large subunit biogenesis [GO:0042273]; ribosome assembly [GO:0042255]	cytosol [GO:0005829]; nucleolus [GO:0005730]; nucleoplasm [GO:0005654]; preribosome, large subunit precursor [GO:0030687]	RNA binding [GO:0003723]	987
P49207	P61513	Large ribosomal subunit protein eL34 (60S ribosomal protein L34)	cytoplasmic translation [GO:0002181]; translation [GO:0006412]	cytoplasm [GO:0005737]; cytosol [GO:0005829]; cytosolic large ribosomal subunit [GO:0022625]; cytosolic ribosome [GO:0022626]; endoplasmic reticulum [GO:0005783]; extracellular exosome [GO:0070062]; nucleolus [GO:0005730]; synapse [GO:0045202]	cadherin binding [GO:0045296]; RNA binding [GO:0003723]; structural constituent of ribosome [GO:0003735]	Large ribosomal subunit protein eL43 (60S ribosomal protein L37a)	cytoplasmic translation [GO:0002181]; translation [GO:0006412]	cytoplasm [GO:0005737]; cytosol [GO:0005829]; cytosolic large ribosomal subunit [GO:0022625]; cytosolic ribosome [GO:0022626]; extracellular exosome [GO:0070062]; focal adhesion [GO:0005925]; nucleus [GO:0005634]	metal ion binding [GO:0046872]; RNA binding [GO:0003723]; structural constituent of ribosome [GO:0003735]	999
P05787	P08670	Keratin, type II cytoskeletal 8 (Cytokeratin-8) (CK-8) (Keratin-8) (K8) (Type-II keratin Kb8)	cell differentiation involved in embryonic placenta development [GO:0060706]; extrinsic apoptotic signaling pathway [GO:0097191]; hepatocyte apoptotic process [GO:0097284]; intermediate filament organization [GO:0045109]; keratinization [GO:0031424]; response to hydrostatic pressure [GO:0051599]; response to other organism [GO:0051707]; sarcomere organization [GO:0045214]; tumor necrosis factor-m…	apicolateral plasma membrane [GO:0016327]; cell-cell junction [GO:0005911]; costamere [GO:0043034]; cytoplasm [GO:0005737]; cytosol [GO:0005829]; dystrophin-associated glycoprotein complex [GO:0016010]; extracellular exosome [GO:0070062]; intermediate filament [GO:0005882]; intermediate filament cytoskeleton [GO:0045111]; keratin filament [GO:0045095]; nuclear matrix [GO:0016363]; nucleoplasm [GO…	protein-containing complex binding [GO:0044877]; scaffold protein binding [GO:0097110]; structural constituent of skin epidermis [GO:0030280]	Vimentin	astrocyte development [GO:0014002]; Bergmann glial cell differentiation [GO:0060020]; cellular response to lipopolysaccharide [GO:0071222]; cellular response to muramyl dipeptide [GO:0071225]; cellular response to type II interferon [GO:0071346]; intermediate filament organization [GO:0045109]; lens fiber cell development [GO:0070307]; negative regulation of neuron projection development [GO:0010…	axon [GO:0030424]; cell leading edge [GO:0031252]; cytoplasm [GO:0005737]; cytoskeleton [GO:0005856]; cytosol [GO:0005829]; extracellular exosome [GO:0070062]; focal adhesion [GO:0005925]; intermediate filament [GO:0005882]; intermediate filament cytoskeleton [GO:0045111]; microtubule organizing center [GO:0005815]; nuclear matrix [GO:0016363]; peroxisome [GO:0005777]; phagocytic vesicle [GO:0045…	double-stranded RNA binding [GO:0003725]; identical protein binding [GO:0042802]; keratin filament binding [GO:1990254]; molecular adaptor activity [GO:0060090]; protein domain specific binding [GO:0019904]; scaffold protein binding [GO:0097110]; structural constituent of cytoskeleton [GO:0005200]; structural constituent of eye lens [GO:0005212]	494
P60866	P62273	Small ribosomal subunit protein uS10 (40S ribosomal protein S20)	cytoplasmic translation [GO:0002181]; positive regulation of signal transduction by p53 class mediator [GO:1901798]; translation [GO:0006412]	cytoplasm [GO:0005737]; cytosol [GO:0005829]; cytosolic ribosome [GO:0022626]; cytosolic small ribosomal subunit [GO:0022627]; extracellular exosome [GO:0070062]; membrane [GO:0016020]; nucleoplasm [GO:0005654]; synapse [GO:0045202]	MDM2/MDM4 family protein binding [GO:0097371]; RNA binding [GO:0003723]; structural constituent of ribosome [GO:0003735]; ubiquitin ligase inhibitor activity [GO:1990948]	Small ribosomal subunit protein uS14 (40S ribosomal protein S29)	cytoplasmic translation [GO:0002181]; translation [GO:0006412]	cytoplasm [GO:0005737]; cytoplasmic side of rough endoplasmic reticulum membrane [GO:0098556]; cytosol [GO:0005829]; cytosolic small ribosomal subunit [GO:0022627]; extracellular exosome [GO:0070062]; focal adhesion [GO:0005925]; nucleoplasm [GO:0005654]; ribosome [GO:0005840]; small ribosomal subunit [GO:0015935]	structural constituent of ribosome [GO:0003735]; zinc ion binding [GO:0008270]	999
P04075	P09972	Fructose-bisphosphate aldolase A (EC 4.1.2.13) (Lung cancer antigen NY-LU-1) (Muscle-type aldolase)	actin filament organization [GO:0007015]; ATP biosynthetic process [GO:0006754]; binding of sperm to zona pellucida [GO:0007339]; fructose 1,6-bisphosphate metabolic process [GO:0030388]; fructose metabolic process [GO:0006000]; glycolytic process [GO:0006096]; muscle cell cellular homeostasis [GO:0046716]; protein homotetramerization [GO:0051289]; regulation of cell shape [GO:0008360]; striated …	actin cytoskeleton [GO:0015629]; cytosol [GO:0005829]; extracellular exosome [GO:0070062]; extracellular region [GO:0005576]; extracellular space [GO:0005615]; ficolin-1-rich granule lumen [GO:1904813]; I band [GO:0031674]; M band [GO:0031430]; membrane [GO:0016020]; nucleus [GO:0005634]; platelet alpha granule lumen [GO:0031093]; secretory granule lumen [GO:0034774]; sperm head [GO:0061827]; ter…	actin binding [GO:0003779]; cadherin binding [GO:0045296]; cytoskeletal protein binding [GO:0008092]; fructose binding [GO:0070061]; fructose-bisphosphate aldolase activity [GO:0004332]; identical protein binding [GO:0042802]; RNA binding [GO:0003723]; tubulin binding [GO:0015631]	Fructose-bisphosphate aldolase C (EC 4.1.2.13) (Brain-type aldolase)	epithelial cell differentiation [GO:0030855]; fructose 1,6-bisphosphate metabolic process [GO:0030388]; fructose metabolic process [GO:0006000]; gluconeogenesis [GO:0006094]; glycolytic process [GO:0006096]	cytoskeleton [GO:0005856]; cytosol [GO:0005829]; extracellular exosome [GO:0070062]; extracellular region [GO:0005576]; ficolin-1-rich granule lumen [GO:1904813]; secretory granule lumen [GO:0034774]; tertiary granule lumen [GO:1904724]	cytoskeletal protein binding [GO:0008092]; fructose-bisphosphate aldolase activity [GO:0004332]	993
P62316	Q6P2Q9	Small nuclear ribonucleoprotein Sm D2 (Sm-D2) (snRNP core protein D2)	7-methylguanosine cap hypermethylation [GO:0036261]; mRNA splicing, via spliceosome [GO:0000398]; RNA splicing [GO:0008380]; spliceosomal complex assembly [GO:0000245]; spliceosomal snRNP assembly [GO:0000387]; U2-type prespliceosome assembly [GO:1903241]	catalytic step 2 spliceosome [GO:0071013]; cytosol [GO:0005829]; extracellular exosome [GO:0070062]; methylosome [GO:0034709]; nucleoplasm [GO:0005654]; nucleus [GO:0005634]; pICln-Sm protein complex [GO:0034715]; precatalytic spliceosome [GO:0071011]; small nuclear ribonucleoprotein complex [GO:0030532]; SMN-Sm protein complex [GO:0034719]; spliceosomal complex [GO:0005681]; U1 snRNP [GO:0005685…	RNA binding [GO:0003723]	Pre-mRNA-processing-splicing factor 8 (220 kDa U5 snRNP-specific protein) (PRP8 homolog) (Splicing factor Prp8) (p220)	cellular response to lipopolysaccharide [GO:0071222]; cellular response to tumor necrosis factor [GO:0071356]; mRNA processing [GO:0006397]; mRNA splicing, via spliceosome [GO:0000398]; RNA splicing [GO:0008380]; RNA splicing, via transesterification reactions [GO:0000375]; spliceosomal tri-snRNP complex assembly [GO:0000244]	catalytic step 2 spliceosome [GO:0071013]; membrane [GO:0016020]; nuclear speck [GO:0016607]; nucleoplasm [GO:0005654]; nucleus [GO:0005634]; U2-type catalytic step 1 spliceosome [GO:0071006]; U2-type catalytic step 2 spliceosome [GO:0071007]; U2-type precatalytic spliceosome [GO:0071005]; U4/U6 x U5 tri-snRNP complex [GO:0046540]; U5 snRNP [GO:0005682]	K63-linked polyubiquitin modification-dependent protein binding [GO:0070530]; pre-mRNA intronic binding [GO:0097157]; RNA binding [GO:0003723]; U1 snRNA binding [GO:0030619]; U2 snRNA binding [GO:0030620]; U5 snRNA binding [GO:0030623]; U6 snRNA binding [GO:0017070]	999
P61247	P62277	Small ribosomal subunit protein eS1 (40S ribosomal protein S3a) (v-fos transformation effector protein) (Fte-1)	cell differentiation [GO:0030154]; cytoplasmic translation [GO:0002181]; negative regulation of apoptotic process [GO:0043066]; ribosomal small subunit biogenesis [GO:0042274]; translation [GO:0006412]; translational initiation [GO:0006413]	cytoplasm [GO:0005737]; cytosol [GO:0005829]; cytosolic ribosome [GO:0022626]; cytosolic small ribosomal subunit [GO:0022627]; endoplasmic reticulum [GO:0005783]; extracellular exosome [GO:0070062]; focal adhesion [GO:0005925]; nucleolus [GO:0005730]; nucleoplasm [GO:0005654]; nucleus [GO:0005634]; ribonucleoprotein complex [GO:1990904]; small-subunit processome [GO:0032040]; synapse [GO:0045202]	mRNA 5'-UTR binding [GO:0048027]; RNA binding [GO:0003723]; structural constituent of ribosome [GO:0003735]	Small ribosomal subunit protein uS15 (40S ribosomal protein S13)	cytoplasmic translation [GO:0002181]; negative regulation of RNA splicing [GO:0033119]; ribosomal small subunit biogenesis [GO:0042274]; translation [GO:0006412]	cytoplasm [GO:0005737]; cytosol [GO:0005829]; cytosolic ribosome [GO:0022626]; cytosolic small ribosomal subunit [GO:0022627]; extracellular exosome [GO:0070062]; focal adhesion [GO:0005925]; membrane [GO:0016020]; nucleolus [GO:0005730]; nucleoplasm [GO:0005654]; nucleus [GO:0005634]; postsynaptic density [GO:0014069]; ribosome [GO:0005840]; small-subunit processome [GO:0032040]	mRNA 5'-UTR binding [GO:0048027]; mRNA binding [GO:0003729]; RNA binding [GO:0003723]; small ribosomal subunit rRNA binding [GO:0070181]; structural constituent of ribosome [GO:0003735]	999
O15371	P62244	Eukaryotic translation initiation factor 3 subunit D (eIF3d) (Eukaryotic translation initiation factor 3 subunit 7) (eIF-3-zeta) (eIF3 p66)	cap-dependent translational initiation [GO:0002191]; formation of cytoplasmic translation initiation complex [GO:0001732]; IRES-dependent viral translational initiation [GO:0075522]; positive regulation of mRNA binding [GO:1902416]; positive regulation of translation [GO:0045727]; translational initiation [GO:0006413]; viral translational termination-reinitiation [GO:0075525]	cytosol [GO:0005829]; eukaryotic 43S preinitiation complex [GO:0016282]; eukaryotic 48S preinitiation complex [GO:0033290]; eukaryotic translation initiation factor 3 complex [GO:0005852]; eukaryotic translation initiation factor 3 complex, eIF3m [GO:0071541]; membrane [GO:0016020]; synapse [GO:0045202]	mRNA cap binding [GO:0098808]; RNA binding [GO:0003723]; translation initiation factor activity [GO:0003743]	Small ribosomal subunit protein uS8 (40S ribosomal protein S15a)	cytoplasmic translation [GO:0002181]; positive regulation of cell cycle [GO:0045787]; positive regulation of cell population proliferation [GO:0008284]; response to virus [GO:0009615]; ribosomal small subunit biogenesis [GO:0042274]; translation [GO:0006412]	cytoplasm [GO:0005737]; cytosol [GO:0005829]; cytosolic ribosome [GO:0022626]; cytosolic small ribosomal subunit [GO:0022627]; extracellular exosome [GO:0070062]; membrane [GO:0016020]; nucleolus [GO:0005730]; nucleoplasm [GO:0005654]; small-subunit processome [GO:0032040]; synapse [GO:0045202]	RNA binding [GO:0003723]; structural constituent of ribosome [GO:0003735]	966
P18124	P46779	Large ribosomal subunit protein uL30 (60S ribosomal protein L7)	cytoplasmic translation [GO:0002181]; maturation of LSU-rRNA from tricistronic rRNA transcript (SSU-rRNA, 5.8S rRNA, LSU-rRNA) [GO:0000463]; ribosomal large subunit biogenesis [GO:0042273]; rRNA processing [GO:0006364]; translation [GO:0006412]	cytoplasm [GO:0005737]; cytosol [GO:0005829]; cytosolic large ribosomal subunit [GO:0022625]; cytosolic ribosome [GO:0022626]; focal adhesion [GO:0005925]; membrane [GO:0016020]; nucleolus [GO:0005730]; nucleus [GO:0005634]; postsynaptic density [GO:0014069]; ribonucleoprotein complex [GO:1990904]	DNA binding [GO:0003677]; identical protein binding [GO:0042802]; mRNA binding [GO:0003729]; RNA binding [GO:0003723]; structural constituent of ribosome [GO:0003735]	Large ribosomal subunit protein eL28 (60S ribosomal protein L28)	cytoplasmic translation [GO:0002181]; translation [GO:0006412]	cell body [GO:0044297]; cytoplasm [GO:0005737]; cytoplasmic ribonucleoprotein granule [GO:0036464]; cytosol [GO:0005829]; cytosolic large ribosomal subunit [GO:0022625]; cytosolic ribosome [GO:0022626]; dendrite [GO:0030425]; extracellular exosome [GO:0070062]; membrane [GO:0016020]; synapse [GO:0045202]	RNA binding [GO:0003723]; structural constituent of ribosome [GO:0003735]	999
P61247	P62244	Small ribosomal subunit protein eS1 (40S ribosomal protein S3a) (v-fos transformation effector protein) (Fte-1)	cell differentiation [GO:0030154]; cytoplasmic translation [GO:0002181]; negative regulation of apoptotic process [GO:0043066]; ribosomal small subunit biogenesis [GO:0042274]; translation [GO:0006412]; translational initiation [GO:0006413]	cytoplasm [GO:0005737]; cytosol [GO:0005829]; cytosolic ribosome [GO:0022626]; cytosolic small ribosomal subunit [GO:0022627]; endoplasmic reticulum [GO:0005783]; extracellular exosome [GO:0070062]; focal adhesion [GO:0005925]; nucleolus [GO:0005730]; nucleoplasm [GO:0005654]; nucleus [GO:0005634]; ribonucleoprotein complex [GO:1990904]; small-subunit processome [GO:0032040]; synapse [GO:0045202]	mRNA 5'-UTR binding [GO:0048027]; RNA binding [GO:0003723]; structural constituent of ribosome [GO:0003735]	Small ribosomal subunit protein uS8 (40S ribosomal protein S15a)	cytoplasmic translation [GO:0002181]; positive regulation of cell cycle [GO:0045787]; positive regulation of cell population proliferation [GO:0008284]; response to virus [GO:0009615]; ribosomal small subunit biogenesis [GO:0042274]; translation [GO:0006412]	cytoplasm [GO:0005737]; cytosol [GO:0005829]; cytosolic ribosome [GO:0022626]; cytosolic small ribosomal subunit [GO:0022627]; extracellular exosome [GO:0070062]; membrane [GO:0016020]; nucleolus [GO:0005730]; nucleoplasm [GO:0005654]; small-subunit processome [GO:0032040]; synapse [GO:0045202]	RNA binding [GO:0003723]; structural constituent of ribosome [GO:0003735]	999
P07900	P11142	Heat shock protein HSP 90-alpha (EC 3.6.4.10) (Heat shock 86 kDa) (HSP 86) (HSP86) (Heat shock protein family C member 1) (Lipopolysaccharide-associated protein 2) (LAP-2) (LPS-associated protein 2) (Renal carcinoma antigen NY-REN-38)	activation of innate immune response [GO:0002218]; cardiac muscle cell apoptotic process [GO:0010659]; cellular response to heat [GO:0034605]; cellular response to virus [GO:0098586]; chaperone-mediated autophagy [GO:0061684]; chaperone-mediated protein complex assembly [GO:0051131]; mitochondrial transport [GO:0006839]; neuron migration [GO:0001764]; positive regulation of cardiac muscle contrac…	apical plasma membrane [GO:0016324]; axonal growth cone [GO:0044295]; basolateral plasma membrane [GO:0016323]; brush border membrane [GO:0031526]; cell surface [GO:0009986]; collagen-containing extracellular matrix [GO:0062023]; cytoplasm [GO:0005737]; cytosol [GO:0005829]; dendritic growth cone [GO:0044294]; endocytic vesicle lumen [GO:0071682]; extracellular exosome [GO:0070062]; extracellular…	ATP binding [GO:0005524]; ATP hydrolysis activity [GO:0016887]; ATP-dependent protein folding chaperone [GO:0140662]; CTP binding [GO:0002135]; dATP binding [GO:0032564]; disordered domain specific binding [GO:0097718]; DNA polymerase binding [GO:0070182]; GTP binding [GO:0005525]; GTPase binding [GO:0051020]; histone deacetylase binding [GO:0042826]; identical protein binding [GO:0042802]; MHC c…	Heat shock cognate 71 kDa protein (EC 3.6.4.10) (Heat shock 70 kDa protein 8) (Heat shock protein family A member 8) (Lipopolysaccharide-associated protein 1) (LAP-1) (LPS-associated protein 1)	ATP metabolic process [GO:0046034]; cellular response to cadmium ion [GO:0071276]; cellular response to heat [GO:0034605]; cellular response to hydrogen peroxide [GO:0070301]; cellular response to starvation [GO:0009267]; cellular response to steroid hormone stimulus [GO:0071383]; cerebellum development [GO:0021549]; chaperone cofactor-dependent protein refolding [GO:0051085]; chaperone-mediated …	autophagosome [GO:0005776]; blood microparticle [GO:0072562]; cell surface [GO:0009986]; clathrin-sculpted gamma-aminobutyric acid transport vesicle membrane [GO:0061202]; cytoplasm [GO:0005737]; cytosol [GO:0005829]; dendritic shaft [GO:0043198]; dendritic spine [GO:0043197]; extracellular exosome [GO:0070062]; extracellular region [GO:0005576]; extracellular space [GO:0005615]; ficolin-1-rich g…	A1 adenosine receptor binding [GO:0031686]; ADP binding [GO:0043531]; ATP binding [GO:0005524]; ATP hydrolysis activity [GO:0016887]; ATP-dependent protein disaggregase activity [GO:0140545]; ATP-dependent protein folding chaperone [GO:0140662]; C3HC4-type RING finger domain binding [GO:0055131]; cadherin binding [GO:0045296]; clathrin-uncoating ATPase activity [GO:1990833]; enzyme binding [GO:00…	999
P46778	P62244	Large ribosomal subunit protein eL21 (60S ribosomal protein L21)	cytoplasmic translation [GO:0002181]; translation [GO:0006412]	cytoplasm [GO:0005737]; cytosol [GO:0005829]; cytosolic large ribosomal subunit [GO:0022625]; cytosolic ribosome [GO:0022626]; endoplasmic reticulum [GO:0005783]; membrane [GO:0016020]; synapse [GO:0045202]	RNA binding [GO:0003723]; structural constituent of ribosome [GO:0003735]	Small ribosomal subunit protein uS8 (40S ribosomal protein S15a)	cytoplasmic translation [GO:0002181]; positive regulation of cell cycle [GO:0045787]; positive regulation of cell population proliferation [GO:0008284]; response to virus [GO:0009615]; ribosomal small subunit biogenesis [GO:0042274]; translation [GO:0006412]	cytoplasm [GO:0005737]; cytosol [GO:0005829]; cytosolic ribosome [GO:0022626]; cytosolic small ribosomal subunit [GO:0022627]; extracellular exosome [GO:0070062]; membrane [GO:0016020]; nucleolus [GO:0005730]; nucleoplasm [GO:0005654]; small-subunit processome [GO:0032040]; synapse [GO:0045202]	RNA binding [GO:0003723]; structural constituent of ribosome [GO:0003735]	999
P62750	P84098	Large ribosomal subunit protein uL23 (60S ribosomal protein L23a)	cytoplasmic translation [GO:0002181]; translation [GO:0006412]	cytoplasm [GO:0005737]; cytosol [GO:0005829]; cytosolic large ribosomal subunit [GO:0022625]; cytosolic ribosome [GO:0022626]; extracellular exosome [GO:0070062]; nucleolus [GO:0005730]; nucleus [GO:0005634]	cadherin binding [GO:0045296]; RNA binding [GO:0003723]; rRNA binding [GO:0019843]; structural constituent of ribosome [GO:0003735]; TORC2 complex binding [GO:1904841]	Large ribosomal subunit protein eL19 (60S ribosomal protein L19)	cytoplasmic translation [GO:0002181]; translation [GO:0006412]	cytoplasm [GO:0005737]; cytosol [GO:0005829]; cytosolic large ribosomal subunit [GO:0022625]; cytosolic ribosome [GO:0022626]; focal adhesion [GO:0005925]; membrane [GO:0016020]; nucleolus [GO:0005730]; synapse [GO:0045202]	RNA binding [GO:0003723]; structural constituent of ribosome [GO:0003735]	999
P60228	Q9Y262	Eukaryotic translation initiation factor 3 subunit E (eIF3e) (Eukaryotic translation initiation factor 3 subunit 6) (Viral integration site protein INT-6 homolog) (eIF-3 p48)	formation of cytoplasmic translation initiation complex [GO:0001732]; negative regulation of translational initiation [GO:0045947]; nuclear-transcribed mRNA catabolic process, nonsense-mediated decay [GO:0000184]; positive regulation of mRNA binding [GO:1902416]; positive regulation of translation [GO:0045727]; regulation of translational initiation [GO:0006446]; translational initiation [GO:0006…	chromatin [GO:0000785]; cytoplasm [GO:0005737]; cytosol [GO:0005829]; eukaryotic 43S preinitiation complex [GO:0016282]; eukaryotic 48S preinitiation complex [GO:0033290]; eukaryotic translation initiation factor 3 complex [GO:0005852]; eukaryotic translation initiation factor 3 complex, eIF3e [GO:0071540]; extracellular exosome [GO:0070062]; membrane [GO:0016020]; nucleoplasm [GO:0005654]; nucle…	cadherin binding [GO:0045296]; RNA binding [GO:0003723]; translation initiation factor activity [GO:0003743]	Eukaryotic translation initiation factor 3 subunit L (eIF3l) (Eukaryotic translation initiation factor 3 subunit 6-interacting protein) (Eukaryotic translation initiation factor 3 subunit E-interacting protein)	formation of cytoplasmic translation initiation complex [GO:0001732]; translational initiation [GO:0006413]; viral translational termination-reinitiation [GO:0075525]	cytosol [GO:0005829]; eukaryotic 43S preinitiation complex [GO:0016282]; eukaryotic 48S preinitiation complex [GO:0033290]; eukaryotic translation initiation factor 3 complex [GO:0005852]; fibrillar center [GO:0001650]; membrane [GO:0016020]; nucleoplasm [GO:0005654]; synapse [GO:0045202]	RNA binding [GO:0003723]; translation initiation factor activity [GO:0003743]	999
P15880	P23396	Small ribosomal subunit protein uS5 (40S ribosomal protein S2) (40S ribosomal protein S4) (Protein LLRep3)	cytoplasmic translation [GO:0002181]; positive regulation of ubiquitin-protein transferase activity [GO:0051443]; translation [GO:0006412]	cytoplasm [GO:0005737]; cytosol [GO:0005829]; cytosolic ribosome [GO:0022626]; cytosolic small ribosomal subunit [GO:0022627]; extracellular exosome [GO:0070062]; focal adhesion [GO:0005925]; membrane [GO:0016020]; nucleoplasm [GO:0005654]; nucleus [GO:0005634]	cadherin binding [GO:0045296]; enzyme binding [GO:0019899]; fibroblast growth factor binding [GO:0017134]; mRNA binding [GO:0003729]; RNA binding [GO:0003723]; structural constituent of ribosome [GO:0003735]	Small ribosomal subunit protein uS3 (40S ribosomal protein S3) (EC 4.2.99.18)	apoptotic process [GO:0006915]; base-excision repair [GO:0006284]; cell division [GO:0051301]; cellular response to hydrogen peroxide [GO:0070301]; cellular response to reactive oxygen species [GO:0034614]; cellular response to tumor necrosis factor [GO:0071356]; chromosome segregation [GO:0007059]; cytoplasmic translation [GO:0002181]; DNA damage response [GO:0006974]; DNA repair [GO:0006281]; n…	cytoplasm [GO:0005737]; cytosol [GO:0005829]; cytosolic ribosome [GO:0022626]; cytosolic small ribosomal subunit [GO:0022627]; endoplasmic reticulum [GO:0005783]; extracellular exosome [GO:0070062]; focal adhesion [GO:0005925]; membrane [GO:0016020]; mitochondrial inner membrane [GO:0005743]; mitochondrial matrix [GO:0005759]; mitotic spindle [GO:0072686]; NF-kappaB complex [GO:0071159]; nucleolu…	class I DNA-(apurinic or apyrimidinic site) endonuclease activity [GO:0140078]; damaged DNA binding [GO:0003684]; DNA binding [GO:0003677]; DNA endonuclease activity [GO:0004520]; DNA-(apurinic or apyrimidinic site) endonuclease activity [GO:0003906]; DNA-binding transcription factor binding [GO:0140297]; enzyme binding [GO:0019899]; Hsp70 protein binding [GO:0030544]; Hsp90 protein binding [GO:0…	999
P31946	P63104	14-3-3 protein beta/alpha (Protein 1054) (Protein kinase C inhibitor protein 1) (KCIP-1) [Cleaved into: 14-3-3 protein beta/alpha, N-terminally processed]	cytoplasmic sequestering of protein [GO:0051220]; negative regulation of G protein-coupled receptor signaling pathway [GO:0045744]; negative regulation of protein dephosphorylation [GO:0035308]; positive regulation of catalytic activity [GO:0043085]; protein targeting [GO:0006605]; signal transduction [GO:0007165]	cytoplasm [GO:0005737]; cytosol [GO:0005829]; extracellular exosome [GO:0070062]; focal adhesion [GO:0005925]; melanosome [GO:0042470]; membrane [GO:0016020]; perinuclear region of cytoplasm [GO:0048471]; vacuolar membrane [GO:0005774]	cadherin binding [GO:0045296]; enzyme binding [GO:0019899]; histone deacetylase binding [GO:0042826]; identical protein binding [GO:0042802]; phosphoprotein binding [GO:0051219]; phosphoserine residue binding [GO:0050815]; protein domain specific binding [GO:0019904]; protein kinase inhibitor activity [GO:0004860]	14-3-3 protein zeta/delta (Protein kinase C inhibitor protein 1) (KCIP-1)	angiogenesis [GO:0001525]; cellular response to glucose starvation [GO:0042149]; ERK1 and ERK2 cascade [GO:0070371]; establishment of Golgi localization [GO:0051683]; Golgi reassembly [GO:0090168]; lung development [GO:0030324]; negative regulation of apoptotic process [GO:0043066]; negative regulation of innate immune response [GO:0045824]; negative regulation of protein localization to nucleus …	blood microparticle [GO:0072562]; cytoplasm [GO:0005737]; cytosol [GO:0005829]; extracellular exosome [GO:0070062]; extracellular space [GO:0005615]; focal adhesion [GO:0005925]; glutamatergic synapse [GO:0098978]; hippocampal mossy fiber to CA3 synapse [GO:0098686]; melanosome [GO:0042470]; nucleoplasm [GO:0005654]; nucleus [GO:0005634]; vesicle [GO:0031982]	cadherin binding [GO:0045296]; DNA-binding transcription factor binding [GO:0140297]; identical protein binding [GO:0042802]; phosphoserine residue binding [GO:0050815]; protein domain specific binding [GO:0019904]; protein kinase binding [GO:0019901]; protein sequestering activity [GO:0140311]; RNA binding [GO:0003723]; transmembrane transporter binding [GO:0044325]; ubiquitin protein ligase bin…	992
P46781	P62847	Small ribosomal subunit protein uS4 (40S ribosomal protein S9)	cytoplasmic translation [GO:0002181]; positive regulation of cell population proliferation [GO:0008284]; ribosomal small subunit biogenesis [GO:0042274]; translation [GO:0006412]	cytoplasm [GO:0005737]; cytosol [GO:0005829]; cytosolic ribosome [GO:0022626]; cytosolic small ribosomal subunit [GO:0022627]; extracellular exosome [GO:0070062]; focal adhesion [GO:0005925]; membrane [GO:0016020]; nucleolus [GO:0005730]; nucleoplasm [GO:0005654]; nucleus [GO:0005634]; ribonucleoprotein complex [GO:1990904]; ribosome [GO:0005840]; small-subunit processome [GO:0032040]; synapse [G…	RNA binding [GO:0003723]; rRNA binding [GO:0019843]; structural constituent of ribosome [GO:0003735]; translation regulator activity [GO:0045182]	Small ribosomal subunit protein eS24 (40S ribosomal protein S24)	cytoplasmic translation [GO:0002181]; erythrocyte homeostasis [GO:0034101]; ribosomal small subunit biogenesis [GO:0042274]; rRNA processing [GO:0006364]; translation [GO:0006412]	cytoplasm [GO:0005737]; cytosol [GO:0005829]; cytosolic ribosome [GO:0022626]; cytosolic small ribosomal subunit [GO:0022627]; endoplasmic reticulum [GO:0005783]; membrane [GO:0016020]; nucleolus [GO:0005730]; nucleoplasm [GO:0005654]; nucleus [GO:0005634]; small ribosomal subunit [GO:0015935]; small-subunit processome [GO:0032040]	RNA binding [GO:0003723]; structural constituent of ribosome [GO:0003735]; translation initiation factor binding [GO:0031369]	999
P46781	P55884	Small ribosomal subunit protein uS4 (40S ribosomal protein S9)	cytoplasmic translation [GO:0002181]; positive regulation of cell population proliferation [GO:0008284]; ribosomal small subunit biogenesis [GO:0042274]; translation [GO:0006412]	cytoplasm [GO:0005737]; cytosol [GO:0005829]; cytosolic ribosome [GO:0022626]; cytosolic small ribosomal subunit [GO:0022627]; extracellular exosome [GO:0070062]; focal adhesion [GO:0005925]; membrane [GO:0016020]; nucleolus [GO:0005730]; nucleoplasm [GO:0005654]; nucleus [GO:0005634]; ribonucleoprotein complex [GO:1990904]; ribosome [GO:0005840]; small-subunit processome [GO:0032040]; synapse [G…	RNA binding [GO:0003723]; rRNA binding [GO:0019843]; structural constituent of ribosome [GO:0003735]; translation regulator activity [GO:0045182]	Eukaryotic translation initiation factor 3 subunit B (eIF3b) (Eukaryotic translation initiation factor 3 subunit 9) (Prt1 homolog) (hPrt1) (eIF-3-eta) (eIF3 p110) (eIF3 p116)	formation of cytoplasmic translation initiation complex [GO:0001732]; IRES-dependent viral translational initiation [GO:0075522]; regulation of translational initiation [GO:0006446]; translational initiation [GO:0006413]; viral translational termination-reinitiation [GO:0075525]	cytoplasmic stress granule [GO:0010494]; cytosol [GO:0005829]; eukaryotic 43S preinitiation complex [GO:0016282]; eukaryotic 48S preinitiation complex [GO:0033290]; eukaryotic translation initiation factor 3 complex [GO:0005852]; eukaryotic translation initiation factor 3 complex, eIF3m [GO:0071541]; extracellular exosome [GO:0070062]; synapse [GO:0045202]	molecular adaptor activity [GO:0060090]; RNA binding [GO:0003723]; translation initiation factor activity [GO:0003743]; translation initiation factor binding [GO:0031369]	994
P61158	P61160	Actin-related protein 3 (Actin-like protein 3)	actin polymerization-dependent cell motility [GO:0070358]; Arp2/3 complex-mediated actin nucleation [GO:0034314]; asymmetric cell division [GO:0008356]; cellular response to type II interferon [GO:0071346]; cilium assembly [GO:0060271]; establishment or maintenance of cell polarity [GO:0007163]; meiotic chromosome movement towards spindle pole [GO:0016344]; meiotic cytokinesis [GO:0033206]; posit…	actin cytoskeleton [GO:0015629]; Arp2/3 protein complex [GO:0005885]; brush border [GO:0005903]; cell-cell junction [GO:0005911]; cytoplasm [GO:0005737]; cytosol [GO:0005829]; extracellular exosome [GO:0070062]; focal adhesion [GO:0005925]; lamellipodium [GO:0030027]; membrane [GO:0016020]; nucleus [GO:0005634]; site of double-strand break [GO:0035861]	actin filament binding [GO:0051015]; ATP binding [GO:0005524]; structural constituent of cytoskeleton [GO:0005200]	Actin-related protein 2 (Actin-like protein 2)	Arp2/3 complex-mediated actin nucleation [GO:0034314]; asymmetric cell division [GO:0008356]; cellular response to type II interferon [GO:0071346]; cilium assembly [GO:0060271]; cytosolic transport [GO:0016482]; establishment or maintenance of cell polarity [GO:0007163]; meiotic chromosome movement towards spindle pole [GO:0016344]; meiotic cytokinesis [GO:0033206]; positive regulation of double-…	actin cap [GO:0030478]; actin cytoskeleton [GO:0015629]; Arp2/3 protein complex [GO:0005885]; azurophil granule lumen [GO:0035578]; cell projection [GO:0042995]; cytoplasm [GO:0005737]; cytosol [GO:0005829]; extracellular exosome [GO:0070062]; extracellular region [GO:0005576]; ficolin-1-rich granule lumen [GO:1904813]; focal adhesion [GO:0005925]; membrane [GO:0016020]; nucleus [GO:0005634]; sit…	actin filament binding [GO:0051015]; ATP binding [GO:0005524]; structural constituent of cytoskeleton [GO:0005200]	999
O14497	Q92925	AT-rich interactive domain-containing protein 1A (ARID domain-containing protein 1A) (B120) (BRG1-associated factor 250) (BAF250) (BRG1-associated factor 250a) (BAF250A) (Osa homolog 1) (hOSA1) (SWI-like protein) (SWI/SNF complex protein p270) (SWI/SNF-related, matrix-associated, actin-dependent regulator of chromatin subfamily F member 1) (hELD)	androgen receptor signaling pathway [GO:0030521]; chromatin remodeling [GO:0006338]; glucocorticoid receptor signaling pathway [GO:0042921]; intracellular estrogen receptor signaling pathway [GO:0030520]; nervous system development [GO:0007399]; nucleosome disassembly [GO:0006337]; positive regulation of cell differentiation [GO:0045597]; positive regulation of DNA-templated transcription [GO:004…	bBAF complex [GO:0140092]; brahma complex [GO:0035060]; chromatin [GO:0000785]; nBAF complex [GO:0071565]; npBAF complex [GO:0071564]; nucleoplasm [GO:0005654]; nucleus [GO:0005634]; SWI/SNF complex [GO:0016514]	DNA binding [GO:0003677]; nuclear receptor binding [GO:0016922]; nucleosome binding [GO:0031491]; transcription coactivator activity [GO:0003713]	SWI/SNF-related matrix-associated actin-dependent regulator of chromatin subfamily D member 2 (60 kDa BRG-1/Brm-associated factor subunit B) (BRG1-associated factor 60B) (BAF60B)	chromatin remodeling [GO:0006338]; nucleosome disassembly [GO:0006337]; positive regulation of cell differentiation [GO:0045597]; positive regulation of double-strand break repair [GO:2000781]; positive regulation of myoblast differentiation [GO:0045663]; positive regulation of T cell differentiation [GO:0045582]; regulation of G0 to G1 transition [GO:0070316]; regulation of G1/S transition of mi…	bBAF complex [GO:0140092]; brahma complex [GO:0035060]; chromatin [GO:0000785]; kinetochore [GO:0000776]; nuclear matrix [GO:0016363]; nucleoplasm [GO:0005654]; nucleus [GO:0005634]; protein-containing complex [GO:0032991]; RSC-type complex [GO:0016586]; SWI/SNF complex [GO:0016514]	transcription coactivator activity [GO:0003713]; transcription coregulator activity [GO:0003712]	997
P0C0S8	Q8N257	Histone H2A type 1 (H2A.1) (Histone H2A/ptl)	heterochromatin organization [GO:0070828]	extracellular exosome [GO:0070062]; nucleosome [GO:0000786]; nucleus [GO:0005634]	enzyme binding [GO:0019899]; nucleosomal DNA binding [GO:0031492]; protein heterodimerization activity [GO:0046982]; structural constituent of chromatin [GO:0030527]	Histone H2B type 3-B (H2B type 12) (H2B-clustered histone 26) (H2B.U histone 1)		cytosol [GO:0005829]; nucleoplasm [GO:0005654]; nucleosome [GO:0000786]; nucleus [GO:0005634]	DNA binding [GO:0003677]; protein heterodimerization activity [GO:0046982]; structural constituent of chromatin [GO:0030527]	719
P46781	P62266	Small ribosomal subunit protein uS4 (40S ribosomal protein S9)	cytoplasmic translation [GO:0002181]; positive regulation of cell population proliferation [GO:0008284]; ribosomal small subunit biogenesis [GO:0042274]; translation [GO:0006412]	cytoplasm [GO:0005737]; cytosol [GO:0005829]; cytosolic ribosome [GO:0022626]; cytosolic small ribosomal subunit [GO:0022627]; extracellular exosome [GO:0070062]; focal adhesion [GO:0005925]; membrane [GO:0016020]; nucleolus [GO:0005730]; nucleoplasm [GO:0005654]; nucleus [GO:0005634]; ribonucleoprotein complex [GO:1990904]; ribosome [GO:0005840]; small-subunit processome [GO:0032040]; synapse [G…	RNA binding [GO:0003723]; rRNA binding [GO:0019843]; structural constituent of ribosome [GO:0003735]; translation regulator activity [GO:0045182]	Small ribosomal subunit protein uS12 (40S ribosomal protein S23)	cytoplasmic translation [GO:0002181]; maintenance of translational fidelity [GO:1990145]; ribosomal small subunit biogenesis [GO:0042274]; stress granule assembly [GO:0034063]; translation [GO:0006412]	cytoplasm [GO:0005737]; cytosol [GO:0005829]; cytosolic ribosome [GO:0022626]; cytosolic small ribosomal subunit [GO:0022627]; endoplasmic reticulum [GO:0005783]; membrane [GO:0016020]; nucleolus [GO:0005730]; nucleoplasm [GO:0005654]; ribosome [GO:0005840]; rough endoplasmic reticulum [GO:0005791]; small-subunit processome [GO:0032040]; synapse [GO:0045202]	RNA binding [GO:0003723]; structural constituent of ribosome [GO:0003735]	999
P60709	Q6WCQ1	Actin, cytoplasmic 1 (EC 3.6.4.-) (Beta-actin) [Cleaved into: Actin, cytoplasmic 1, N-terminally processed]	adherens junction assembly [GO:0034333]; apical protein localization [GO:0045176]; axonogenesis [GO:0007409]; cell motility [GO:0048870]; cellular response to cytochalasin B [GO:0072749]; chromatin remodeling [GO:0006338]; establishment or maintenance of cell polarity [GO:0007163]; maintenance of blood-brain barrier [GO:0035633]; morphogenesis of a polarized epithelium [GO:0001738]; negative regu…	actin cytoskeleton [GO:0015629]; actin filament [GO:0005884]; adherens junction [GO:0005912]; apical junction complex [GO:0043296]; axon [GO:0030424]; bBAF complex [GO:0140092]; blood microparticle [GO:0072562]; brahma complex [GO:0035060]; brush border [GO:0005903]; calyx of Held [GO:0044305]; cell-cell junction [GO:0005911]; chromatin [GO:0000785]; cortical cytoskeleton [GO:0030863]; cytoplasm …	ATP binding [GO:0005524]; ATP hydrolysis activity [GO:0016887]; identical protein binding [GO:0042802]; kinesin binding [GO:0019894]; nitric-oxide synthase binding [GO:0050998]; protein kinase binding [GO:0019901]; structural constituent of cytoskeleton [GO:0005200]; structural constituent of postsynaptic actin cytoskeleton [GO:0098973]; Tat protein binding [GO:0030957]; tau protein binding [GO:0…	Myosin phosphatase Rho-interacting protein (M-RIP) (Rho-interacting protein 3) (RIP3) (p116Rip)		actin cytoskeleton [GO:0015629]; cytosol [GO:0005829]; focal adhesion [GO:0005925]	actin filament binding [GO:0051015]; cadherin binding [GO:0045296]	266
P07900	P07949	Heat shock protein HSP 90-alpha (EC 3.6.4.10) (Heat shock 86 kDa) (HSP 86) (HSP86) (Heat shock protein family C member 1) (Lipopolysaccharide-associated protein 2) (LAP-2) (LPS-associated protein 2) (Renal carcinoma antigen NY-REN-38)	activation of innate immune response [GO:0002218]; cardiac muscle cell apoptotic process [GO:0010659]; cellular response to heat [GO:0034605]; cellular response to virus [GO:0098586]; chaperone-mediated autophagy [GO:0061684]; chaperone-mediated protein complex assembly [GO:0051131]; mitochondrial transport [GO:0006839]; neuron migration [GO:0001764]; positive regulation of cardiac muscle contrac…	apical plasma membrane [GO:0016324]; axonal growth cone [GO:0044295]; basolateral plasma membrane [GO:0016323]; brush border membrane [GO:0031526]; cell surface [GO:0009986]; collagen-containing extracellular matrix [GO:0062023]; cytoplasm [GO:0005737]; cytosol [GO:0005829]; dendritic growth cone [GO:0044294]; endocytic vesicle lumen [GO:0071682]; extracellular exosome [GO:0070062]; extracellular…	ATP binding [GO:0005524]; ATP hydrolysis activity [GO:0016887]; ATP-dependent protein folding chaperone [GO:0140662]; CTP binding [GO:0002135]; dATP binding [GO:0032564]; disordered domain specific binding [GO:0097718]; DNA polymerase binding [GO:0070182]; GTP binding [GO:0005525]; GTPase binding [GO:0051020]; histone deacetylase binding [GO:0042826]; identical protein binding [GO:0042802]; MHC c…	Proto-oncogene tyrosine-protein kinase receptor Ret (EC 2.7.10.1) (Cadherin family member 12) (Proto-oncogene c-Ret) [Cleaved into: Soluble RET kinase fragment; Extracellular cell-membrane anchored RET cadherin 120 kDa fragment]	activation of cysteine-type endopeptidase activity involved in apoptotic process [GO:0006919]; axon guidance [GO:0007411]; cellular response to retinoic acid [GO:0071300]; embryonic epithelial tube formation [GO:0001838]; enteric nervous system development [GO:0048484]; glial cell-derived neurotrophic factor receptor signaling pathway [GO:0035860]; homophilic cell adhesion via plasma membrane adh…	axon [GO:0030424]; dendrite [GO:0030425]; early endosome [GO:0005769]; endosome membrane [GO:0010008]; neuronal cell body [GO:0043025]; plasma membrane [GO:0005886]; plasma membrane protein complex [GO:0098797]; receptor complex [GO:0043235]	ATP binding [GO:0005524]; calcium ion binding [GO:0005509]; protein tyrosine kinase activity [GO:0004713]; signaling receptor activity [GO:0038023]; transmembrane receptor protein tyrosine kinase activity [GO:0004714]	540
P06899	P16104	Histone H2B type 1-J (Histone H2B.1) (Histone H2B.r) (H2B/r)	antibacterial humoral response [GO:0019731]; antimicrobial humoral immune response mediated by antimicrobial peptide [GO:0061844]; chromatin organization [GO:0006325]; defense response to Gram-negative bacterium [GO:0050829]; defense response to Gram-positive bacterium [GO:0050830]; innate immune response in mucosa [GO:0002227]; killing of cells of another organism [GO:0031640]; negative regulati…	CENP-A containing nucleosome [GO:0043505]; cytosol [GO:0005829]; extracellular space [GO:0005615]; nucleoplasm [GO:0005654]; nucleosome [GO:0000786]; nucleus [GO:0005634]	DNA binding [GO:0003677]; lipopolysaccharide binding [GO:0001530]; protein heterodimerization activity [GO:0046982]; structural constituent of chromatin [GO:0030527]	Histone H2AX (H2a/x) (Histone H2A.X)	cellular response to gamma radiation [GO:0071480]; cellular senescence [GO:0090398]; cerebral cortex development [GO:0021987]; DNA damage checkpoint signaling [GO:0000077]; DNA damage response [GO:0006974]; double-strand break repair [GO:0006302]; double-strand break repair via homologous recombination [GO:0000724]; heterochromatin organization [GO:0070828]; meiotic cell cycle [GO:0051321]; nucle…	centrosome [GO:0005813]; condensed nuclear chromosome [GO:0000794]; extracellular exosome [GO:0070062]; male germ cell nucleus [GO:0001673]; nuclear speck [GO:0016607]; nucleoplasm [GO:0005654]; nucleosome [GO:0000786]; nucleus [GO:0005634]; replication fork [GO:0005657]; site of DNA damage [GO:0090734]; site of double-strand break [GO:0035861]; XY body [GO:0001741]	damaged DNA binding [GO:0003684]; DNA binding [GO:0003677]; enzyme binding [GO:0019899]; histone binding [GO:0042393]; nucleosomal DNA binding [GO:0031492]; protein heterodimerization activity [GO:0046982]; structural constituent of chromatin [GO:0030527]	980
P23396	P60866	Small ribosomal subunit protein uS3 (40S ribosomal protein S3) (EC 4.2.99.18)	apoptotic process [GO:0006915]; base-excision repair [GO:0006284]; cell division [GO:0051301]; cellular response to hydrogen peroxide [GO:0070301]; cellular response to reactive oxygen species [GO:0034614]; cellular response to tumor necrosis factor [GO:0071356]; chromosome segregation [GO:0007059]; cytoplasmic translation [GO:0002181]; DNA damage response [GO:0006974]; DNA repair [GO:0006281]; n…	cytoplasm [GO:0005737]; cytosol [GO:0005829]; cytosolic ribosome [GO:0022626]; cytosolic small ribosomal subunit [GO:0022627]; endoplasmic reticulum [GO:0005783]; extracellular exosome [GO:0070062]; focal adhesion [GO:0005925]; membrane [GO:0016020]; mitochondrial inner membrane [GO:0005743]; mitochondrial matrix [GO:0005759]; mitotic spindle [GO:0072686]; NF-kappaB complex [GO:0071159]; nucleolu…	class I DNA-(apurinic or apyrimidinic site) endonuclease activity [GO:0140078]; damaged DNA binding [GO:0003684]; DNA binding [GO:0003677]; DNA endonuclease activity [GO:0004520]; DNA-(apurinic or apyrimidinic site) endonuclease activity [GO:0003906]; DNA-binding transcription factor binding [GO:0140297]; enzyme binding [GO:0019899]; Hsp70 protein binding [GO:0030544]; Hsp90 protein binding [GO:0…	Small ribosomal subunit protein uS10 (40S ribosomal protein S20)	cytoplasmic translation [GO:0002181]; positive regulation of signal transduction by p53 class mediator [GO:1901798]; translation [GO:0006412]	cytoplasm [GO:0005737]; cytosol [GO:0005829]; cytosolic ribosome [GO:0022626]; cytosolic small ribosomal subunit [GO:0022627]; extracellular exosome [GO:0070062]; membrane [GO:0016020]; nucleoplasm [GO:0005654]; synapse [GO:0045202]	MDM2/MDM4 family protein binding [GO:0097371]; RNA binding [GO:0003723]; structural constituent of ribosome [GO:0003735]; ubiquitin ligase inhibitor activity [GO:1990948]	999
O15511	P59998	Actin-related protein 2/3 complex subunit 5 (Arp2/3 complex 16 kDa subunit) (p16-ARC)	actin cytoskeleton organization [GO:0030036]; Arp2/3 complex-mediated actin nucleation [GO:0034314]; cell migration [GO:0016477]; regulation of actin filament polymerization [GO:0030833]	actin cytoskeleton [GO:0015629]; Arp2/3 protein complex [GO:0005885]; cytoplasm [GO:0005737]; cytosol [GO:0005829]; extracellular exosome [GO:0070062]; extracellular region [GO:0005576]; ficolin-1-rich granule lumen [GO:1904813]; focal adhesion [GO:0005925]; lamellipodium [GO:0030027]; nucleus [GO:0005634]; secretory granule lumen [GO:0034774]; site of double-strand break [GO:0035861]	actin filament binding [GO:0051015]; structural constituent of cytoskeleton [GO:0005200]	Actin-related protein 2/3 complex subunit 4 (Arp2/3 complex 20 kDa subunit) (p20-ARC)	actin filament polymerization [GO:0030041]; actin nucleation [GO:0045010]; Arp2/3 complex-mediated actin nucleation [GO:0034314]	Arp2/3 protein complex [GO:0005885]; cell projection [GO:0042995]; cytosol [GO:0005829]; extracellular exosome [GO:0070062]; nucleus [GO:0005634]; site of double-strand break [GO:0035861]	actin filament binding [GO:0051015]; enzyme binding [GO:0019899]; structural constituent of cytoskeleton [GO:0005200]	999
P06753	P60709	Tropomyosin alpha-3 chain (Gamma-tropomyosin) (Tropomyosin-3) (Tropomyosin-5) (hTM5)	actin filament organization [GO:0007015]; muscle contraction [GO:0006936]	actin cytoskeleton [GO:0015629]; actin filament [GO:0005884]; cytoskeleton [GO:0005856]; cytosol [GO:0005829]; extracellular exosome [GO:0070062]; muscle thin filament tropomyosin [GO:0005862]; stress fiber [GO:0001725]	actin filament binding [GO:0051015]	Actin, cytoplasmic 1 (EC 3.6.4.-) (Beta-actin) [Cleaved into: Actin, cytoplasmic 1, N-terminally processed]	adherens junction assembly [GO:0034333]; apical protein localization [GO:0045176]; axonogenesis [GO:0007409]; cell motility [GO:0048870]; cellular response to cytochalasin B [GO:0072749]; chromatin remodeling [GO:0006338]; establishment or maintenance of cell polarity [GO:0007163]; maintenance of blood-brain barrier [GO:0035633]; morphogenesis of a polarized epithelium [GO:0001738]; negative regu…	actin cytoskeleton [GO:0015629]; actin filament [GO:0005884]; adherens junction [GO:0005912]; apical junction complex [GO:0043296]; axon [GO:0030424]; bBAF complex [GO:0140092]; blood microparticle [GO:0072562]; brahma complex [GO:0035060]; brush border [GO:0005903]; calyx of Held [GO:0044305]; cell-cell junction [GO:0005911]; chromatin [GO:0000785]; cortical cytoskeleton [GO:0030863]; cytoplasm …	ATP binding [GO:0005524]; ATP hydrolysis activity [GO:0016887]; identical protein binding [GO:0042802]; kinesin binding [GO:0019894]; nitric-oxide synthase binding [GO:0050998]; protein kinase binding [GO:0019901]; structural constituent of cytoskeleton [GO:0005200]; structural constituent of postsynaptic actin cytoskeleton [GO:0098973]; Tat protein binding [GO:0030957]; tau protein binding [GO:0…	606
Q06323	Q9UL46	Proteasome activator complex subunit 1 (11S regulator complex subunit alpha) (REG-alpha) (Activator of multicatalytic protease subunit 1) (Interferon gamma up-regulated I-5111 protein) (IGUP I-5111) (Proteasome activator 28 subunit alpha) (PA28a) (PA28alpha)	antigen processing and presentation of exogenous antigen [GO:0019884]; regulation of G1/S transition of mitotic cell cycle [GO:2000045]; regulation of proteasomal protein catabolic process [GO:0061136]	cytoplasm [GO:0005737]; cytosol [GO:0005829]; extracellular exosome [GO:0070062]; nucleoplasm [GO:0005654]; proteasome activator complex [GO:0008537]; proteasome complex [GO:0000502]	endopeptidase activator activity [GO:0061133]	Proteasome activator complex subunit 2 (11S regulator complex subunit beta) (REG-beta) (Activator of multicatalytic protease subunit 2) (Proteasome activator 28 subunit beta) (PA28b) (PA28beta)	regulation of G1/S transition of mitotic cell cycle [GO:2000045]; regulation of proteasomal protein catabolic process [GO:0061136]	cytoplasm [GO:0005737]; cytosol [GO:0005829]; extracellular exosome [GO:0070062]; membrane [GO:0016020]; nucleoplasm [GO:0005654]; proteasome activator complex [GO:0008537]; proteasome complex [GO:0000502]	endopeptidase activator activity [GO:0061133]; identical protein binding [GO:0042802]	999
P39023	P40429	Large ribosomal subunit protein uL3 (60S ribosomal protein L3) (HIV-1 TAR RNA-binding protein B) (TARBP-B)	cellular response to interleukin-4 [GO:0071353]; cytoplasmic translation [GO:0002181]; translation [GO:0006412]	cytoplasm [GO:0005737]; cytosol [GO:0005829]; cytosolic large ribosomal subunit [GO:0022625]; cytosolic ribosome [GO:0022626]; extracellular exosome [GO:0070062]; focal adhesion [GO:0005925]; nucleolus [GO:0005730]; nucleus [GO:0005634]; protein-containing complex [GO:0032991]	RNA binding [GO:0003723]; structural constituent of ribosome [GO:0003735]	Large ribosomal subunit protein uL13 (23 kDa highly basic protein) (60S ribosomal protein L13a)	cellular response to type II interferon [GO:0071346]; cytoplasmic translation [GO:0002181]; homeostatic process [GO:0042592]; lung morphogenesis [GO:0060425]; macrophage chemotaxis [GO:0048246]; negative regulation of formation of translation preinitiation complex [GO:1901194]; negative regulation of translation [GO:0017148]; response to lipopolysaccharide [GO:0032496]; translation [GO:0006412]	cytoplasm [GO:0005737]; cytosol [GO:0005829]; cytosolic large ribosomal subunit [GO:0022625]; cytosolic ribosome [GO:0022626]; focal adhesion [GO:0005925]; GAIT complex [GO:0097452]; large ribosomal subunit [GO:0015934]; membrane [GO:0016020]; nucleolus [GO:0005730]; nucleus [GO:0005634]; ribonucleoprotein complex [GO:1990904]; ribosome [GO:0005840]; synapse [GO:0045202]	mRNA binding [GO:0003729]; RNA binding [GO:0003723]; structural constituent of ribosome [GO:0003735]	999
P39023	P62899	Large ribosomal subunit protein uL3 (60S ribosomal protein L3) (HIV-1 TAR RNA-binding protein B) (TARBP-B)	cellular response to interleukin-4 [GO:0071353]; cytoplasmic translation [GO:0002181]; translation [GO:0006412]	cytoplasm [GO:0005737]; cytosol [GO:0005829]; cytosolic large ribosomal subunit [GO:0022625]; cytosolic ribosome [GO:0022626]; extracellular exosome [GO:0070062]; focal adhesion [GO:0005925]; nucleolus [GO:0005730]; nucleus [GO:0005634]; protein-containing complex [GO:0032991]	RNA binding [GO:0003723]; structural constituent of ribosome [GO:0003735]	Large ribosomal subunit protein eL31 (60S ribosomal protein L31)	cytoplasmic translation [GO:0002181]; translation [GO:0006412]	cytoplasm [GO:0005737]; cytosol [GO:0005829]; cytosolic large ribosomal subunit [GO:0022625]; cytosolic ribosome [GO:0022626]; extracellular exosome [GO:0070062]; focal adhesion [GO:0005925]; membrane [GO:0016020]	RNA binding [GO:0003723]; structural constituent of ribosome [GO:0003735]	999
P17980	P43686	26S proteasome regulatory subunit 6A (26S proteasome AAA-ATPase subunit RPT5) (Proteasome 26S subunit ATPase 3) (Proteasome subunit P50) (Tat-binding protein 1) (TBP-1)	modulation by host of viral transcription [GO:0043921]; positive regulation of proteasomal protein catabolic process [GO:1901800]; positive regulation of transcription by RNA polymerase II [GO:0045944]; proteasome-mediated ubiquitin-dependent protein catabolic process [GO:0043161]	cytosol [GO:0005829]; extracellular region [GO:0005576]; ficolin-1-rich granule lumen [GO:1904813]; membrane [GO:0016020]; nucleoplasm [GO:0005654]; nucleus [GO:0005634]; P-body [GO:0000932]; proteasome accessory complex [GO:0022624]; proteasome complex [GO:0000502]; proteasome regulatory particle, base subcomplex [GO:0008540]; secretory granule lumen [GO:0034774]	ATP binding [GO:0005524]; ATP hydrolysis activity [GO:0016887]; identical protein binding [GO:0042802]; proteasome-activating activity [GO:0036402]	26S proteasome regulatory subunit 6B (26S proteasome AAA-ATPase subunit RPT3) (MB67-interacting protein) (MIP224) (Proteasome 26S subunit ATPase 4) (Tat-binding protein 7) (TBP-7)	blastocyst development [GO:0001824]; proteasome-mediated ubiquitin-dependent protein catabolic process [GO:0043161]; proteolysis [GO:0006508]	cytosol [GO:0005829]; cytosolic proteasome complex [GO:0031597]; inclusion body [GO:0016234]; membrane [GO:0016020]; nucleoplasm [GO:0005654]; nucleus [GO:0005634]; proteasome accessory complex [GO:0022624]; proteasome complex [GO:0000502]; proteasome regulatory particle, base subcomplex [GO:0008540]; synapse [GO:0045202]	ATP binding [GO:0005524]; ATP hydrolysis activity [GO:0016887]; proteasome-activating activity [GO:0036402]	999
Q13765	Q96K17	Nascent polypeptide-associated complex subunit alpha (NAC-alpha) (Alpha-NAC) (allergen Hom s 2)	cardiac ventricle development [GO:0003231]; heart trabecula morphogenesis [GO:0061384]; negative regulation of protein localization to endoplasmic reticulum [GO:1905551]; negative regulation of striated muscle cell apoptotic process [GO:0010664]; negative regulation of transcription by RNA polymerase II [GO:0000122]; positive regulation of cell proliferation involved in heart morphogenesis [GO:20…	cytoplasm [GO:0005737]; extracellular exosome [GO:0070062]; nascent polypeptide-associated complex [GO:0005854]; nucleus [GO:0005634]	DNA binding [GO:0003677]; transcription coactivator activity [GO:0003713]; unfolded protein binding [GO:0051082]	Transcription factor BTF3 homolog 4 (Basic transcription factor 3-like 4)				NF
P07355	P60709	Annexin A2 (Annexin II) (Annexin-2) (Calpactin I heavy chain) (Calpactin-1 heavy chain) (Chromobindin-8) (Lipocortin II) (Placental anticoagulant protein IV) (PAP-IV) (Protein I) (p36)	angiogenesis [GO:0001525]; cell-matrix adhesion [GO:0007160]; collagen fibril organization [GO:0030199]; epithelial cell apoptotic process [GO:1904019]; fibrinolysis [GO:0042730]; lung development [GO:0030324]; membrane raft assembly [GO:0001765]; mRNA transcription by RNA polymerase II [GO:0042789]; negative regulation of low-density lipoprotein particle receptor catabolic process [GO:0032804]; …	adherens junction [GO:0005912]; AnxA2-p11 complex [GO:1990665]; azurophil granule lumen [GO:0035578]; basement membrane [GO:0005604]; basolateral plasma membrane [GO:0016323]; cell surface [GO:0009986]; collagen-containing extracellular matrix [GO:0062023]; cornified envelope [GO:0001533]; cytoplasm [GO:0005737]; cytosol [GO:0005829]; early endosome [GO:0005769]; endosome [GO:0005768]; extracellu…	cadherin binding involved in cell-cell adhesion [GO:0098641]; calcium channel activity [GO:0005262]; calcium ion binding [GO:0005509]; calcium-dependent phospholipid binding [GO:0005544]; calcium-dependent protein binding [GO:0048306]; cytoskeletal protein binding [GO:0008092]; identical protein binding [GO:0042802]; phosphatidylinositol-4,5-bisphosphate binding [GO:0005546]; phosphatidylserine b…	Actin, cytoplasmic 1 (EC 3.6.4.-) (Beta-actin) [Cleaved into: Actin, cytoplasmic 1, N-terminally processed]	adherens junction assembly [GO:0034333]; apical protein localization [GO:0045176]; axonogenesis [GO:0007409]; cell motility [GO:0048870]; cellular response to cytochalasin B [GO:0072749]; chromatin remodeling [GO:0006338]; establishment or maintenance of cell polarity [GO:0007163]; maintenance of blood-brain barrier [GO:0035633]; morphogenesis of a polarized epithelium [GO:0001738]; negative regu…	actin cytoskeleton [GO:0015629]; actin filament [GO:0005884]; adherens junction [GO:0005912]; apical junction complex [GO:0043296]; axon [GO:0030424]; bBAF complex [GO:0140092]; blood microparticle [GO:0072562]; brahma complex [GO:0035060]; brush border [GO:0005903]; calyx of Held [GO:0044305]; cell-cell junction [GO:0005911]; chromatin [GO:0000785]; cortical cytoskeleton [GO:0030863]; cytoplasm …	ATP binding [GO:0005524]; ATP hydrolysis activity [GO:0016887]; identical protein binding [GO:0042802]; kinesin binding [GO:0019894]; nitric-oxide synthase binding [GO:0050998]; protein kinase binding [GO:0019901]; structural constituent of cytoskeleton [GO:0005200]; structural constituent of postsynaptic actin cytoskeleton [GO:0098973]; Tat protein binding [GO:0030957]; tau protein binding [GO:0…	767
P61247	P62854	Small ribosomal subunit protein eS1 (40S ribosomal protein S3a) (v-fos transformation effector protein) (Fte-1)	cell differentiation [GO:0030154]; cytoplasmic translation [GO:0002181]; negative regulation of apoptotic process [GO:0043066]; ribosomal small subunit biogenesis [GO:0042274]; translation [GO:0006412]; translational initiation [GO:0006413]	cytoplasm [GO:0005737]; cytosol [GO:0005829]; cytosolic ribosome [GO:0022626]; cytosolic small ribosomal subunit [GO:0022627]; endoplasmic reticulum [GO:0005783]; extracellular exosome [GO:0070062]; focal adhesion [GO:0005925]; nucleolus [GO:0005730]; nucleoplasm [GO:0005654]; nucleus [GO:0005634]; ribonucleoprotein complex [GO:1990904]; small-subunit processome [GO:0032040]; synapse [GO:0045202]	mRNA 5'-UTR binding [GO:0048027]; RNA binding [GO:0003723]; structural constituent of ribosome [GO:0003735]	Small ribosomal subunit protein eS26 (40S ribosomal protein S26)	cytoplasmic translation [GO:0002181]; negative regulation of RNA splicing [GO:0033119]; translation [GO:0006412]	cytoplasm [GO:0005737]; cytoplasmic side of rough endoplasmic reticulum membrane [GO:0098556]; cytosol [GO:0005829]; cytosolic small ribosomal subunit [GO:0022627]; extracellular exosome [GO:0070062]; membrane [GO:0016020]; nucleoplasm [GO:0005654]; ribosome [GO:0005840]; small ribosomal subunit [GO:0015935]; synapse [GO:0045202]	cadherin binding [GO:0045296]; mRNA binding [GO:0003729]; RNA binding [GO:0003723]; structural constituent of ribosome [GO:0003735]	999
P18124	P36578	Large ribosomal subunit protein uL30 (60S ribosomal protein L7)	cytoplasmic translation [GO:0002181]; maturation of LSU-rRNA from tricistronic rRNA transcript (SSU-rRNA, 5.8S rRNA, LSU-rRNA) [GO:0000463]; ribosomal large subunit biogenesis [GO:0042273]; rRNA processing [GO:0006364]; translation [GO:0006412]	cytoplasm [GO:0005737]; cytosol [GO:0005829]; cytosolic large ribosomal subunit [GO:0022625]; cytosolic ribosome [GO:0022626]; focal adhesion [GO:0005925]; membrane [GO:0016020]; nucleolus [GO:0005730]; nucleus [GO:0005634]; postsynaptic density [GO:0014069]; ribonucleoprotein complex [GO:1990904]	DNA binding [GO:0003677]; identical protein binding [GO:0042802]; mRNA binding [GO:0003729]; RNA binding [GO:0003723]; structural constituent of ribosome [GO:0003735]	Large ribosomal subunit protein uL4 (60S ribosomal protein L1) (60S ribosomal protein L4)	cytoplasmic translation [GO:0002181]; translation [GO:0006412]	cytoplasm [GO:0005737]; cytosol [GO:0005829]; cytosolic large ribosomal subunit [GO:0022625]; cytosolic ribosome [GO:0022626]; extracellular exosome [GO:0070062]; focal adhesion [GO:0005925]; membrane [GO:0016020]; nucleolus [GO:0005730]; nucleus [GO:0005634]; ribonucleoprotein complex [GO:1990904]; rough endoplasmic reticulum [GO:0005791]	RNA binding [GO:0003723]; structural constituent of ribosome [GO:0003735]	999
O94992	O94992	Protein HEXIM1 (Cardiac lineage protein 1) (Estrogen down-regulated gene 1 protein) (Hexamethylene bis-acetamide-inducible protein 1) (Menage a quatre protein 1)	activation of innate immune response [GO:0002218]; heart development [GO:0007507]; innate immune response [GO:0045087]; negative regulation of cyclin-dependent protein serine/threonine kinase activity [GO:0045736]; negative regulation of DNA-templated transcription [GO:0045892]; negative regulation of transcription by RNA polymerase II [GO:0000122]; negative regulation of transcription elongation…	7SK snRNP [GO:0120259]; cytoplasm [GO:0005737]; intracellular membrane-bounded organelle [GO:0043231]; nucleoplasm [GO:0005654]; nucleus [GO:0005634]	7SK snRNA binding [GO:0097322]; cyclin-dependent protein serine/threonine kinase inhibitor activity [GO:0004861]; identical protein binding [GO:0042802]; P-TEFb complex binding [GO:0106140]; protein kinase inhibitor activity [GO:0004860]; snRNA binding [GO:0017069]	Protein HEXIM1 (Cardiac lineage protein 1) (Estrogen down-regulated gene 1 protein) (Hexamethylene bis-acetamide-inducible protein 1) (Menage a quatre protein 1)	activation of innate immune response [GO:0002218]; heart development [GO:0007507]; innate immune response [GO:0045087]; negative regulation of cyclin-dependent protein serine/threonine kinase activity [GO:0045736]; negative regulation of DNA-templated transcription [GO:0045892]; negative regulation of transcription by RNA polymerase II [GO:0000122]; negative regulation of transcription elongation…	7SK snRNP [GO:0120259]; cytoplasm [GO:0005737]; intracellular membrane-bounded organelle [GO:0043231]; nucleoplasm [GO:0005654]; nucleus [GO:0005634]	7SK snRNA binding [GO:0097322]; cyclin-dependent protein serine/threonine kinase inhibitor activity [GO:0004861]; identical protein binding [GO:0042802]; P-TEFb complex binding [GO:0106140]; protein kinase inhibitor activity [GO:0004860]; snRNA binding [GO:0017069]	NF
P60709	Q14247	Actin, cytoplasmic 1 (EC 3.6.4.-) (Beta-actin) [Cleaved into: Actin, cytoplasmic 1, N-terminally processed]	adherens junction assembly [GO:0034333]; apical protein localization [GO:0045176]; axonogenesis [GO:0007409]; cell motility [GO:0048870]; cellular response to cytochalasin B [GO:0072749]; chromatin remodeling [GO:0006338]; establishment or maintenance of cell polarity [GO:0007163]; maintenance of blood-brain barrier [GO:0035633]; morphogenesis of a polarized epithelium [GO:0001738]; negative regu…	actin cytoskeleton [GO:0015629]; actin filament [GO:0005884]; adherens junction [GO:0005912]; apical junction complex [GO:0043296]; axon [GO:0030424]; bBAF complex [GO:0140092]; blood microparticle [GO:0072562]; brahma complex [GO:0035060]; brush border [GO:0005903]; calyx of Held [GO:0044305]; cell-cell junction [GO:0005911]; chromatin [GO:0000785]; cortical cytoskeleton [GO:0030863]; cytoplasm …	ATP binding [GO:0005524]; ATP hydrolysis activity [GO:0016887]; identical protein binding [GO:0042802]; kinesin binding [GO:0019894]; nitric-oxide synthase binding [GO:0050998]; protein kinase binding [GO:0019901]; structural constituent of cytoskeleton [GO:0005200]; structural constituent of postsynaptic actin cytoskeleton [GO:0098973]; Tat protein binding [GO:0030957]; tau protein binding [GO:0…	Src substrate cortactin (Amplaxin) (Oncogene EMS1)	actin cytoskeleton organization [GO:0030036]; cell motility [GO:0048870]; dendritic spine maintenance [GO:0097062]; extrinsic apoptotic signaling pathway [GO:0097191]; focal adhesion assembly [GO:0048041]; intracellular protein transport [GO:0006886]; lamellipodium organization [GO:0097581]; negative regulation of extrinsic apoptotic signaling pathway [GO:2001237]; neuron projection morphogenesis…	actin filament [GO:0005884]; cell cortex [GO:0005938]; clathrin-coated pit [GO:0005905]; cortical actin cytoskeleton [GO:0030864]; cortical cytoskeleton [GO:0030863]; cytoplasm [GO:0005737]; cytoskeleton [GO:0005856]; cytosol [GO:0005829]; dendritic spine [GO:0043197]; endocytic vesicle [GO:0030139]; endoplasmic reticulum [GO:0005783]; focal adhesion [GO:0005925]; Golgi apparatus [GO:0005794]; in…	actin filament binding [GO:0051015]; cadherin binding [GO:0045296]; profilin binding [GO:0005522]	590
P20290	P84098	Transcription factor BTF3 (Nascent polypeptide-associated complex subunit beta) (NAC-beta) (RNA polymerase B transcription factor 3)	in utero embryonic development [GO:0001701]; negative regulation of protein localization to endoplasmic reticulum [GO:1905551]; protein transport [GO:0015031]	cytoplasm [GO:0005737]; cytosol [GO:0005829]; nascent polypeptide-associated complex [GO:0005854]; nucleus [GO:0005634]	RNA binding [GO:0003723]	Large ribosomal subunit protein eL19 (60S ribosomal protein L19)	cytoplasmic translation [GO:0002181]; translation [GO:0006412]	cytoplasm [GO:0005737]; cytosol [GO:0005829]; cytosolic large ribosomal subunit [GO:0022625]; cytosolic ribosome [GO:0022626]; focal adhesion [GO:0005925]; membrane [GO:0016020]; nucleolus [GO:0005730]; synapse [GO:0045202]	RNA binding [GO:0003723]; structural constituent of ribosome [GO:0003735]	979
P62081	P62277	Small ribosomal subunit protein eS7 (40S ribosomal protein S7)	cytoplasmic translation [GO:0002181]; negative regulation of ubiquitin protein ligase activity [GO:1904667]; negative regulation of ubiquitin-dependent protein catabolic process [GO:2000059]; neural crest cell differentiation [GO:0014033]; neural tube closure [GO:0001843]; positive regulation of gene expression [GO:0010628]; positive regulation of intrinsic apoptotic signaling pathway by p53 clas…	90S preribosome [GO:0030686]; centrosome [GO:0005813]; cytoplasm [GO:0005737]; cytosol [GO:0005829]; cytosolic ribosome [GO:0022626]; cytosolic small ribosomal subunit [GO:0022627]; endoplasmic reticulum [GO:0005783]; focal adhesion [GO:0005925]; membrane [GO:0016020]; nucleolus [GO:0005730]; nucleoplasm [GO:0005654]; nucleus [GO:0005634]; protein-containing complex [GO:0032991]; ribonucleoprotei…	mRNA 3'-UTR binding [GO:0003730]; mRNA 5'-UTR binding [GO:0048027]; protein kinase binding [GO:0019901]; RNA binding [GO:0003723]; structural constituent of ribosome [GO:0003735]; ubiquitin ligase inhibitor activity [GO:1990948]	Small ribosomal subunit protein uS15 (40S ribosomal protein S13)	cytoplasmic translation [GO:0002181]; negative regulation of RNA splicing [GO:0033119]; ribosomal small subunit biogenesis [GO:0042274]; translation [GO:0006412]	cytoplasm [GO:0005737]; cytosol [GO:0005829]; cytosolic ribosome [GO:0022626]; cytosolic small ribosomal subunit [GO:0022627]; extracellular exosome [GO:0070062]; focal adhesion [GO:0005925]; membrane [GO:0016020]; nucleolus [GO:0005730]; nucleoplasm [GO:0005654]; nucleus [GO:0005634]; postsynaptic density [GO:0014069]; ribosome [GO:0005840]; small-subunit processome [GO:0032040]	mRNA 5'-UTR binding [GO:0048027]; mRNA binding [GO:0003729]; RNA binding [GO:0003723]; small ribosomal subunit rRNA binding [GO:0070181]; structural constituent of ribosome [GO:0003735]	999
P09972	P09972	Fructose-bisphosphate aldolase C (EC 4.1.2.13) (Brain-type aldolase)	epithelial cell differentiation [GO:0030855]; fructose 1,6-bisphosphate metabolic process [GO:0030388]; fructose metabolic process [GO:0006000]; gluconeogenesis [GO:0006094]; glycolytic process [GO:0006096]	cytoskeleton [GO:0005856]; cytosol [GO:0005829]; extracellular exosome [GO:0070062]; extracellular region [GO:0005576]; ficolin-1-rich granule lumen [GO:1904813]; secretory granule lumen [GO:0034774]; tertiary granule lumen [GO:1904724]	cytoskeletal protein binding [GO:0008092]; fructose-bisphosphate aldolase activity [GO:0004332]	Fructose-bisphosphate aldolase C (EC 4.1.2.13) (Brain-type aldolase)	epithelial cell differentiation [GO:0030855]; fructose 1,6-bisphosphate metabolic process [GO:0030388]; fructose metabolic process [GO:0006000]; gluconeogenesis [GO:0006094]; glycolytic process [GO:0006096]	cytoskeleton [GO:0005856]; cytosol [GO:0005829]; extracellular exosome [GO:0070062]; extracellular region [GO:0005576]; ficolin-1-rich granule lumen [GO:1904813]; secretory granule lumen [GO:0034774]; tertiary granule lumen [GO:1904724]	cytoskeletal protein binding [GO:0008092]; fructose-bisphosphate aldolase activity [GO:0004332]	NF
P18124	P47914	Large ribosomal subunit protein uL30 (60S ribosomal protein L7)	cytoplasmic translation [GO:0002181]; maturation of LSU-rRNA from tricistronic rRNA transcript (SSU-rRNA, 5.8S rRNA, LSU-rRNA) [GO:0000463]; ribosomal large subunit biogenesis [GO:0042273]; rRNA processing [GO:0006364]; translation [GO:0006412]	cytoplasm [GO:0005737]; cytosol [GO:0005829]; cytosolic large ribosomal subunit [GO:0022625]; cytosolic ribosome [GO:0022626]; focal adhesion [GO:0005925]; membrane [GO:0016020]; nucleolus [GO:0005730]; nucleus [GO:0005634]; postsynaptic density [GO:0014069]; ribonucleoprotein complex [GO:1990904]	DNA binding [GO:0003677]; identical protein binding [GO:0042802]; mRNA binding [GO:0003729]; RNA binding [GO:0003723]; structural constituent of ribosome [GO:0003735]	Large ribosomal subunit protein eL29 (60S ribosomal protein L29) (Cell surface heparin-binding protein HIP)	cytoplasmic translation [GO:0002181]; embryo implantation [GO:0007566]; translation [GO:0006412]	cytoplasm [GO:0005737]; cytosol [GO:0005829]; cytosolic large ribosomal subunit [GO:0022625]; cytosolic ribosome [GO:0022626]; membrane [GO:0016020]	cadherin binding [GO:0045296]; heparin binding [GO:0008201]; RNA binding [GO:0003723]; structural constituent of ribosome [GO:0003735]	999
P40429	P50914	Large ribosomal subunit protein uL13 (23 kDa highly basic protein) (60S ribosomal protein L13a)	cellular response to type II interferon [GO:0071346]; cytoplasmic translation [GO:0002181]; homeostatic process [GO:0042592]; lung morphogenesis [GO:0060425]; macrophage chemotaxis [GO:0048246]; negative regulation of formation of translation preinitiation complex [GO:1901194]; negative regulation of translation [GO:0017148]; response to lipopolysaccharide [GO:0032496]; translation [GO:0006412]	cytoplasm [GO:0005737]; cytosol [GO:0005829]; cytosolic large ribosomal subunit [GO:0022625]; cytosolic ribosome [GO:0022626]; focal adhesion [GO:0005925]; GAIT complex [GO:0097452]; large ribosomal subunit [GO:0015934]; membrane [GO:0016020]; nucleolus [GO:0005730]; nucleus [GO:0005634]; ribonucleoprotein complex [GO:1990904]; ribosome [GO:0005840]; synapse [GO:0045202]	mRNA binding [GO:0003729]; RNA binding [GO:0003723]; structural constituent of ribosome [GO:0003735]	Large ribosomal subunit protein eL14 (60S ribosomal protein L14) (CAG-ISL 7)	cytoplasmic translation [GO:0002181]; ribosomal large subunit biogenesis [GO:0042273]; rRNA processing [GO:0006364]; translation [GO:0006412]	cytoplasm [GO:0005737]; cytosol [GO:0005829]; cytosolic large ribosomal subunit [GO:0022625]; cytosolic ribosome [GO:0022626]; extracellular exosome [GO:0070062]; membrane [GO:0016020]; postsynaptic density [GO:0014069]	cadherin binding [GO:0045296]; RNA binding [GO:0003723]; structural constituent of ribosome [GO:0003735]	999
O95347	Q9NTJ3	Structural maintenance of chromosomes protein 2 (SMC protein 2) (SMC-2) (Chromosome-associated protein E) (hCAP-E) (XCAP-E homolog)	cell division [GO:0051301]; kinetochore organization [GO:0051383]; meiotic chromosome condensation [GO:0010032]; meiotic chromosome segregation [GO:0045132]; mitotic chromosome condensation [GO:0007076]; positive regulation of chromosome condensation [GO:1905821]; positive regulation of chromosome segregation [GO:0051984]; positive regulation of chromosome separation [GO:1905820]	chromatin [GO:0000785]; condensed chromosome [GO:0000793]; condensed nuclear chromosome [GO:0000794]; condensin complex [GO:0000796]; cytoplasm [GO:0005737]; cytosol [GO:0005829]; extracellular exosome [GO:0070062]; nuclear chromosome [GO:0000228]; nucleolus [GO:0005730]; nucleoplasm [GO:0005654]; nucleus [GO:0005634]	ATP binding [GO:0005524]; ATP hydrolysis activity [GO:0016887]; chromatin binding [GO:0003682]; single-stranded DNA binding [GO:0003697]	Structural maintenance of chromosomes protein 4 (SMC protein 4) (SMC-4) (Chromosome-associated polypeptide C) (hCAP-C) (XCAP-C homolog)	cell division [GO:0051301]; kinetochore organization [GO:0051383]; meiotic chromosome condensation [GO:0010032]; meiotic chromosome segregation [GO:0045132]; mitotic chromosome condensation [GO:0007076]; mitotic sister chromatid segregation [GO:0000070]; positive regulation of chromosome condensation [GO:1905821]; positive regulation of chromosome segregation [GO:0051984]; positive regulation of …	chromosome, centromeric region [GO:0000775]; condensed nuclear chromosome [GO:0000794]; condensin complex [GO:0000796]; cytosol [GO:0005829]; nuclear speck [GO:0016607]; nucleoplasm [GO:0005654]; nucleus [GO:0005634]	ATP binding [GO:0005524]; ATP hydrolysis activity [GO:0016887]; chromatin binding [GO:0003682]; single-stranded DNA binding [GO:0003697]	999
P46777	P46778	Large ribosomal subunit protein uL18 (60S ribosomal protein L5)	cytoplasmic translation [GO:0002181]; negative regulation of protein neddylation [GO:2000435]; negative regulation of ubiquitin protein ligase activity [GO:1904667]; negative regulation of ubiquitin-dependent protein catabolic process [GO:2000059]; positive regulation of gene expression [GO:0010628]; positive regulation of translation [GO:0045727]; protein stabilization [GO:0050821]; regulation o…	cytoplasm [GO:0005737]; cytosol [GO:0005829]; cytosolic large ribosomal subunit [GO:0022625]; cytosolic ribosome [GO:0022626]; endoplasmic reticulum [GO:0005783]; extracellular exosome [GO:0070062]; focal adhesion [GO:0005925]; membrane [GO:0016020]; nucleolus [GO:0005730]; nucleoplasm [GO:0005654]; nucleus [GO:0005634]; protein-containing complex [GO:0032991]; ribonucleoprotein complex [GO:19909…	5S rRNA binding [GO:0008097]; mRNA 3'-UTR binding [GO:0003730]; mRNA 5'-UTR binding [GO:0048027]; RNA binding [GO:0003723]; structural constituent of ribosome [GO:0003735]; ubiquitin ligase inhibitor activity [GO:1990948]; ubiquitin protein ligase binding [GO:0031625]	Large ribosomal subunit protein eL21 (60S ribosomal protein L21)	cytoplasmic translation [GO:0002181]; translation [GO:0006412]	cytoplasm [GO:0005737]; cytosol [GO:0005829]; cytosolic large ribosomal subunit [GO:0022625]; cytosolic ribosome [GO:0022626]; endoplasmic reticulum [GO:0005783]; membrane [GO:0016020]; synapse [GO:0045202]	RNA binding [GO:0003723]; structural constituent of ribosome [GO:0003735]	999
P60842	Q15056	Eukaryotic initiation factor 4A-I (eIF-4A-I) (eIF4A-I) (EC 3.6.4.13) (ATP-dependent RNA helicase eIF4A-1)	cytoplasmic translational initiation [GO:0002183]; translational initiation [GO:0006413]	cytoplasm [GO:0005737]; cytosol [GO:0005829]; eukaryotic translation initiation factor 4F complex [GO:0016281]; extracellular exosome [GO:0070062]; membrane [GO:0016020]	ATP binding [GO:0005524]; ATP hydrolysis activity [GO:0016887]; double-stranded RNA binding [GO:0003725]; helicase activity [GO:0004386]; mRNA binding [GO:0003729]; RNA binding [GO:0003723]; RNA cap binding [GO:0000339]; RNA helicase activity [GO:0003724]; translation factor activity, RNA binding [GO:0008135]; translation initiation factor activity [GO:0003743]	Eukaryotic translation initiation factor 4H (eIF-4H) (Williams-Beuren syndrome chromosomal region 1 protein)	developmental growth [GO:0048589]; regulation of translational initiation [GO:0006446]; sexual reproduction [GO:0019953]	cytosol [GO:0005829]; eukaryotic translation initiation factor 4F complex [GO:0016281]; membrane [GO:0016020]; perinuclear region of cytoplasm [GO:0048471]	cadherin binding [GO:0045296]; RNA binding [GO:0003723]; translation factor activity, RNA binding [GO:0008135]; translation initiation factor activity [GO:0003743]	999
O15145	P61158	Actin-related protein 2/3 complex subunit 3 (Arp2/3 complex 21 kDa subunit) (p21-ARC)	actin polymerization-dependent cell motility [GO:0070358]; Arp2/3 complex-mediated actin nucleation [GO:0034314]; cellular response to nerve growth factor stimulus [GO:1990090]; regulation of actin filament polymerization [GO:0030833]	actin cytoskeleton [GO:0015629]; Arp2/3 protein complex [GO:0005885]; cytosol [GO:0005829]; extracellular exosome [GO:0070062]; filamentous actin [GO:0031941]; focal adhesion [GO:0005925]; growth cone leading edge [GO:0061850]; lamellipodium [GO:0030027]; membrane [GO:0016020]; nucleus [GO:0005634]; site of double-strand break [GO:0035861]	actin filament binding [GO:0051015]; structural constituent of cytoskeleton [GO:0005200]	Actin-related protein 3 (Actin-like protein 3)	actin polymerization-dependent cell motility [GO:0070358]; Arp2/3 complex-mediated actin nucleation [GO:0034314]; asymmetric cell division [GO:0008356]; cellular response to type II interferon [GO:0071346]; cilium assembly [GO:0060271]; establishment or maintenance of cell polarity [GO:0007163]; meiotic chromosome movement towards spindle pole [GO:0016344]; meiotic cytokinesis [GO:0033206]; posit…	actin cytoskeleton [GO:0015629]; Arp2/3 protein complex [GO:0005885]; brush border [GO:0005903]; cell-cell junction [GO:0005911]; cytoplasm [GO:0005737]; cytosol [GO:0005829]; extracellular exosome [GO:0070062]; focal adhesion [GO:0005925]; lamellipodium [GO:0030027]; membrane [GO:0016020]; nucleus [GO:0005634]; site of double-strand break [GO:0035861]	actin filament binding [GO:0051015]; ATP binding [GO:0005524]; structural constituent of cytoskeleton [GO:0005200]	999
Q9BZZ5	Q9UKV3	Apoptosis inhibitor 5 (API-5) (Antiapoptosis clone 11 protein) (AAC-11) (Cell migration-inducing gene 8 protein) (Fibroblast growth factor 2-interacting factor) (FIF) (Protein XAGL)	fibroblast apoptotic process [GO:0044346]; localization [GO:0051179]; negative regulation of apoptotic process [GO:0043066]; negative regulation of fibroblast apoptotic process [GO:2000270]	cytoplasm [GO:0005737]; membrane [GO:0016020]; nuclear speck [GO:0016607]; nucleus [GO:0005634]; spliceosomal complex [GO:0005681]	fibroblast growth factor binding [GO:0017134]; mRNA binding [GO:0003729]; RNA binding [GO:0003723]	Apoptotic chromatin condensation inducer in the nucleus (Acinus)	apoptotic chromosome condensation [GO:0030263]; erythrocyte differentiation [GO:0030218]; mRNA processing [GO:0006397]; negative regulation of mRNA splicing, via spliceosome [GO:0048025]; positive regulation of apoptotic process [GO:0043065]; positive regulation of monocyte differentiation [GO:0045657]; RNA splicing [GO:0008380]	ASAP complex [GO:0061574]; cytosol [GO:0005829]; nuclear speck [GO:0016607]; nucleoplasm [GO:0005654]; nucleus [GO:0005634]; plasma membrane [GO:0005886]; precatalytic spliceosome [GO:0071011]	ATP hydrolysis activity [GO:0016887]; enzyme binding [GO:0019899]; nucleic acid binding [GO:0003676]; RNA binding [GO:0003723]	794
P84090	Q14151	Enhancer of rudimentary homolog	cell cycle [GO:0007049]; nucleobase-containing compound metabolic process [GO:0006139]; pyrimidine nucleoside metabolic process [GO:0006213]	methylosome [GO:0034709]; midbody [GO:0030496]; nucleus [GO:0005634]	methyl-CpG binding [GO:0008327]; RNA binding [GO:0003723]	Scaffold attachment factor B2 (SAF-B2)	regulation of androgen receptor signaling pathway [GO:0060765]; regulation of mRNA processing [GO:0050684]; regulation of transcription by RNA polymerase II [GO:0006357]; Sertoli cell differentiation [GO:0060008]	cytoplasm [GO:0005737]; extracellular exosome [GO:0070062]; intracellular membrane-bounded organelle [GO:0043231]; nuclear body [GO:0016604]; nucleoplasm [GO:0005654]; nucleus [GO:0005634]	identical protein binding [GO:0042802]; RNA binding [GO:0003723]; sequence-specific DNA binding [GO:0043565]	396
P60709	Q9Y2D5	Actin, cytoplasmic 1 (EC 3.6.4.-) (Beta-actin) [Cleaved into: Actin, cytoplasmic 1, N-terminally processed]	adherens junction assembly [GO:0034333]; apical protein localization [GO:0045176]; axonogenesis [GO:0007409]; cell motility [GO:0048870]; cellular response to cytochalasin B [GO:0072749]; chromatin remodeling [GO:0006338]; establishment or maintenance of cell polarity [GO:0007163]; maintenance of blood-brain barrier [GO:0035633]; morphogenesis of a polarized epithelium [GO:0001738]; negative regu…	actin cytoskeleton [GO:0015629]; actin filament [GO:0005884]; adherens junction [GO:0005912]; apical junction complex [GO:0043296]; axon [GO:0030424]; bBAF complex [GO:0140092]; blood microparticle [GO:0072562]; brahma complex [GO:0035060]; brush border [GO:0005903]; calyx of Held [GO:0044305]; cell-cell junction [GO:0005911]; chromatin [GO:0000785]; cortical cytoskeleton [GO:0030863]; cytoplasm …	ATP binding [GO:0005524]; ATP hydrolysis activity [GO:0016887]; identical protein binding [GO:0042802]; kinesin binding [GO:0019894]; nitric-oxide synthase binding [GO:0050998]; protein kinase binding [GO:0019901]; structural constituent of cytoskeleton [GO:0005200]; structural constituent of postsynaptic actin cytoskeleton [GO:0098973]; Tat protein binding [GO:0030957]; tau protein binding [GO:0…	PALM2-AKAP2 fusion protein (A-kinase anchor protein 2) (AKAP-2) (AKAP-KL) (Paralemmin A kinase anchor protein) (Paralemmin-2) (Protein kinase A-anchoring protein 2) (PRKA2)	regulation of cell shape [GO:0008360]	apical plasma membrane [GO:0016324]; side of membrane [GO:0098552]		NF
P62701	P62753	Small ribosomal subunit protein eS4, X isoform (40S ribosomal protein S4) (SCR10) (Single copy abundant mRNA protein)	cytoplasmic translation [GO:0002181]; positive regulation of cell population proliferation [GO:0008284]; positive regulation of translation [GO:0045727]; ribosomal small subunit biogenesis [GO:0042274]; translation [GO:0006412]	cytoplasmic ribonucleoprotein granule [GO:0036464]; cytosol [GO:0005829]; cytosolic ribosome [GO:0022626]; cytosolic small ribosomal subunit [GO:0022627]; extracellular exosome [GO:0070062]; focal adhesion [GO:0005925]; membrane [GO:0016020]; nucleolus [GO:0005730]; nucleoplasm [GO:0005654]; ribonucleoprotein complex [GO:1990904]; ribosome [GO:0005840]; small ribosomal subunit [GO:0015935]; small…	RNA binding [GO:0003723]; rRNA binding [GO:0019843]; structural constituent of ribosome [GO:0003735]	Small ribosomal subunit protein eS6 (40S ribosomal protein S6) (Phosphoprotein NP33)	activation-induced cell death of T cells [GO:0006924]; cytoplasmic translation [GO:0002181]; erythrocyte development [GO:0048821]; G1/S transition of mitotic cell cycle [GO:0000082]; gastrulation [GO:0007369]; glucose homeostasis [GO:0042593]; mammalian oogenesis stage [GO:0022605]; negative regulation of apoptotic process [GO:0043066]; placenta development [GO:0001890]; positive regulation of ap…	cell body [GO:0044297]; cytoplasm [GO:0005737]; cytoplasmic ribonucleoprotein granule [GO:0036464]; cytosol [GO:0005829]; cytosolic ribosome [GO:0022626]; cytosolic small ribosomal subunit [GO:0022627]; dendrite [GO:0030425]; endoplasmic reticulum [GO:0005783]; membrane [GO:0016020]; nucleolus [GO:0005730]; nucleoplasm [GO:0005654]; nucleus [GO:0005634]; perinuclear region of cytoplasm [GO:004847…	protein kinase binding [GO:0019901]; RNA binding [GO:0003723]; structural constituent of ribosome [GO:0003735]	999
P36578	P50914	Large ribosomal subunit protein uL4 (60S ribosomal protein L1) (60S ribosomal protein L4)	cytoplasmic translation [GO:0002181]; translation [GO:0006412]	cytoplasm [GO:0005737]; cytosol [GO:0005829]; cytosolic large ribosomal subunit [GO:0022625]; cytosolic ribosome [GO:0022626]; extracellular exosome [GO:0070062]; focal adhesion [GO:0005925]; membrane [GO:0016020]; nucleolus [GO:0005730]; nucleus [GO:0005634]; ribonucleoprotein complex [GO:1990904]; rough endoplasmic reticulum [GO:0005791]	RNA binding [GO:0003723]; structural constituent of ribosome [GO:0003735]	Large ribosomal subunit protein eL14 (60S ribosomal protein L14) (CAG-ISL 7)	cytoplasmic translation [GO:0002181]; ribosomal large subunit biogenesis [GO:0042273]; rRNA processing [GO:0006364]; translation [GO:0006412]	cytoplasm [GO:0005737]; cytosol [GO:0005829]; cytosolic large ribosomal subunit [GO:0022625]; cytosolic ribosome [GO:0022626]; extracellular exosome [GO:0070062]; membrane [GO:0016020]; postsynaptic density [GO:0014069]	cadherin binding [GO:0045296]; RNA binding [GO:0003723]; structural constituent of ribosome [GO:0003735]	999
O95248	Q8N1T3	Myotubularin-related protein 5 (Inactive phosphatidylinositol 3-phosphatase 5) (SET-binding factor 1) (Sbf1)	protein dephosphorylation [GO:0006470]; spermatid development [GO:0007286]	cytoplasm [GO:0005737]; cytosol [GO:0005829]; endoplasmic reticulum membrane [GO:0005789]; membrane [GO:0016020]; nuclear body [GO:0016604]; perinuclear region of cytoplasm [GO:0048471]	guanyl-nucleotide exchange factor activity [GO:0005085]; protein tyrosine/serine/threonine phosphatase activity [GO:0008138]	Unconventional myosin-Ih (Myosin-1H)	actin filament organization [GO:0007015]; actin filament-based movement [GO:0030048]; endocytosis [GO:0006897]; vesicle transport along actin filament [GO:0030050]	actin cytoskeleton [GO:0015629]; cytoplasm [GO:0005737]; microvillus [GO:0005902]; myosin complex [GO:0016459]; plasma membrane [GO:0005886]; vesicle [GO:0031982]	actin filament binding [GO:0051015]; ATP binding [GO:0005524]; microfilament motor activity [GO:0000146]	NF
O00232	Q9UNM6	26S proteasome non-ATPase regulatory subunit 12 (26S proteasome regulatory subunit RPN5) (26S proteasome regulatory subunit p55)	proteasome-mediated ubiquitin-dependent protein catabolic process [GO:0043161]	cytoplasm [GO:0005737]; cytosol [GO:0005829]; extracellular exosome [GO:0070062]; extracellular region [GO:0005576]; ficolin-1-rich granule lumen [GO:1904813]; membrane [GO:0016020]; nucleoplasm [GO:0005654]; proteasome accessory complex [GO:0022624]; proteasome complex [GO:0000502]; proteasome regulatory particle [GO:0005838]; proteasome regulatory particle, lid subcomplex [GO:0008541]; secretor…		26S proteasome non-ATPase regulatory subunit 13 (26S proteasome regulatory subunit RPN9) (26S proteasome regulatory subunit S11) (26S proteasome regulatory subunit p40.5)	meiosis I [GO:0007127]; proteasome-mediated ubiquitin-dependent protein catabolic process [GO:0043161]; ubiquitin-dependent protein catabolic process [GO:0006511]	cytosol [GO:0005829]; extracellular region [GO:0005576]; ficolin-1-rich granule lumen [GO:1904813]; membrane [GO:0016020]; nucleoplasm [GO:0005654]; nucleus [GO:0005634]; proteasome accessory complex [GO:0022624]; proteasome complex [GO:0000502]; proteasome regulatory particle [GO:0005838]; proteasome regulatory particle, lid subcomplex [GO:0008541]; secretory granule lumen [GO:0034774]	structural molecule activity [GO:0005198]	999
P60228	Q04637	Eukaryotic translation initiation factor 3 subunit E (eIF3e) (Eukaryotic translation initiation factor 3 subunit 6) (Viral integration site protein INT-6 homolog) (eIF-3 p48)	formation of cytoplasmic translation initiation complex [GO:0001732]; negative regulation of translational initiation [GO:0045947]; nuclear-transcribed mRNA catabolic process, nonsense-mediated decay [GO:0000184]; positive regulation of mRNA binding [GO:1902416]; positive regulation of translation [GO:0045727]; regulation of translational initiation [GO:0006446]; translational initiation [GO:0006…	chromatin [GO:0000785]; cytoplasm [GO:0005737]; cytosol [GO:0005829]; eukaryotic 43S preinitiation complex [GO:0016282]; eukaryotic 48S preinitiation complex [GO:0033290]; eukaryotic translation initiation factor 3 complex [GO:0005852]; eukaryotic translation initiation factor 3 complex, eIF3e [GO:0071540]; extracellular exosome [GO:0070062]; membrane [GO:0016020]; nucleoplasm [GO:0005654]; nucle…	cadherin binding [GO:0045296]; RNA binding [GO:0003723]; translation initiation factor activity [GO:0003743]	Eukaryotic translation initiation factor 4 gamma 1 (eIF-4-gamma 1) (eIF-4G 1) (eIF-4G1) (p220)	behavioral fear response [GO:0001662]; cap-dependent translational initiation [GO:0002191]; cellular response to nutrient levels [GO:0031669]; energy homeostasis [GO:0097009]; lung development [GO:0030324]; macromolecule biosynthetic process [GO:0009059]; miRNA-mediated gene silencing by inhibition of translation [GO:0035278]; negative regulation of autophagy [GO:0010507]; negative regulation of …	cytoplasm [GO:0005737]; cytoplasmic stress granule [GO:0010494]; cytosol [GO:0005829]; eukaryotic translation initiation factor 4F complex [GO:0016281]; membrane [GO:0016020]; nucleus [GO:0005634]; postsynapse [GO:0098794]; ribosome [GO:0005840]	ATP binding [GO:0005524]; eukaryotic initiation factor 4E binding [GO:0008190]; identical protein binding [GO:0042802]; molecular adaptor activity [GO:0060090]; mRNA binding [GO:0003729]; RNA binding [GO:0003723]; translation factor activity, RNA binding [GO:0008135]; translation initiation factor activity [GO:0003743]; translation initiation factor binding [GO:0031369]	994
P0DPK2	P16402	Histone H3.Y (Histone H3.Y1)		nucleoplasm [GO:0005654]; nucleosome [GO:0000786]; nucleus [GO:0005634]	nucleosomal DNA binding [GO:0031492]; protein heterodimerization activity [GO:0046982]; structural constituent of chromatin [GO:0030527]	Histone H1.3 (Histone H1c) (Histone H1s-2)	chromosome condensation [GO:0030261]; negative regulation of DNA recombination [GO:0045910]; negative regulation of transcription by RNA polymerase II [GO:0000122]; nucleosome assembly [GO:0006334]	chromatin [GO:0000785]; euchromatin [GO:0000791]; nucleosome [GO:0000786]; nucleus [GO:0005634]	chromatin DNA binding [GO:0031490]; double-stranded DNA binding [GO:0003690]; nucleosomal DNA binding [GO:0031492]; RNA binding [GO:0003723]; structural constituent of chromatin [GO:0030527]	249
P49790	Q9BW27	Nuclear pore complex protein Nup153 (153 kDa nucleoporin) (Nucleoporin Nup153)	amyloid fibril formation [GO:1990000]; mRNA transport [GO:0051028]; negative regulation of RNA export from nucleus [GO:0046832]; nuclear pore complex assembly [GO:0051292]; nucleocytoplasmic transport [GO:0006913]; protein import into nucleus [GO:0006606]; RNA export from nucleus [GO:0006405]; symbiont entry into host cell [GO:0046718]; viral penetration into host nucleus [GO:0075732]	cytosol [GO:0005829]; host cell [GO:0043657]; membrane [GO:0016020]; nuclear envelope [GO:0005635]; nuclear inclusion body [GO:0042405]; nuclear membrane [GO:0031965]; nuclear periphery [GO:0034399]; nuclear pore [GO:0005643]; nuclear pore nuclear basket [GO:0044615]; nucleolus [GO:0005730]; nucleoplasm [GO:0005654]	DNA binding [GO:0003677]; identical protein binding [GO:0042802]; metal ion binding [GO:0046872]; molecular condensate scaffold activity [GO:0140693]; nuclear localization sequence binding [GO:0008139]; protein-membrane adaptor activity [GO:0043495]; structural constituent of nuclear pore [GO:0017056]	Nuclear pore complex protein Nup85 (85 kDa nucleoporin) (FROUNT) (Nucleoporin Nup75) (Nucleoporin Nup85) (Pericentrin-1)	lamellipodium assembly [GO:0030032]; macrophage chemotaxis [GO:0048246]; mRNA export from nucleus [GO:0006406]; nephron development [GO:0072006]; nucleocytoplasmic transport [GO:0006913]; positive regulation of DNA-templated transcription [GO:0045893]; protein import into nucleus [GO:0006606]	cytosol [GO:0005829]; kinetochore [GO:0000776]; membrane [GO:0016020]; nuclear envelope [GO:0005635]; nuclear membrane [GO:0031965]; nuclear pore [GO:0005643]; nuclear pore outer ring [GO:0031080]; nucleoplasm [GO:0005654]; spindle [GO:0005819]	structural constituent of nuclear pore [GO:0017056]	993
P27635	P46778	Large ribosomal subunit protein uL16 (60S ribosomal protein L10) (Laminin receptor homolog) (Protein QM) (Ribosomal protein L10) (Tumor suppressor QM)	cytoplasmic translation [GO:0002181]; embryonic brain development [GO:1990403]; negative regulation of apoptotic process [GO:0043066]; negative regulation of transcription by RNA polymerase II [GO:0000122]; regulation of translation [GO:0006417]; translation [GO:0006412]	cytosol [GO:0005829]; cytosolic large ribosomal subunit [GO:0022625]; cytosolic ribosome [GO:0022626]; endoplasmic reticulum [GO:0005783]; membrane [GO:0016020]; nucleus [GO:0005634]; protein-containing complex [GO:0032991]	RNA binding [GO:0003723]; structural constituent of ribosome [GO:0003735]; translation regulator activity [GO:0045182]	Large ribosomal subunit protein eL21 (60S ribosomal protein L21)	cytoplasmic translation [GO:0002181]; translation [GO:0006412]	cytoplasm [GO:0005737]; cytosol [GO:0005829]; cytosolic large ribosomal subunit [GO:0022625]; cytosolic ribosome [GO:0022626]; endoplasmic reticulum [GO:0005783]; membrane [GO:0016020]; synapse [GO:0045202]	RNA binding [GO:0003723]; structural constituent of ribosome [GO:0003735]	999
P55884	Q14152	Eukaryotic translation initiation factor 3 subunit B (eIF3b) (Eukaryotic translation initiation factor 3 subunit 9) (Prt1 homolog) (hPrt1) (eIF-3-eta) (eIF3 p110) (eIF3 p116)	formation of cytoplasmic translation initiation complex [GO:0001732]; IRES-dependent viral translational initiation [GO:0075522]; regulation of translational initiation [GO:0006446]; translational initiation [GO:0006413]; viral translational termination-reinitiation [GO:0075525]	cytoplasmic stress granule [GO:0010494]; cytosol [GO:0005829]; eukaryotic 43S preinitiation complex [GO:0016282]; eukaryotic 48S preinitiation complex [GO:0033290]; eukaryotic translation initiation factor 3 complex [GO:0005852]; eukaryotic translation initiation factor 3 complex, eIF3m [GO:0071541]; extracellular exosome [GO:0070062]; synapse [GO:0045202]	molecular adaptor activity [GO:0060090]; RNA binding [GO:0003723]; translation initiation factor activity [GO:0003743]; translation initiation factor binding [GO:0031369]	Eukaryotic translation initiation factor 3 subunit A (eIF3a) (Eukaryotic translation initiation factor 3 subunit 10) (eIF-3-theta) (eIF3 p167) (eIF3 p180) (eIF3 p185)	formation of cytoplasmic translation initiation complex [GO:0001732]; IRES-dependent viral translational initiation [GO:0075522]; negative regulation of ERK1 and ERK2 cascade [GO:0070373]; translation reinitiation [GO:0002188]; translational initiation [GO:0006413]; viral translational termination-reinitiation [GO:0075525]	cytoplasm [GO:0005737]; cytosol [GO:0005829]; eukaryotic 43S preinitiation complex [GO:0016282]; eukaryotic 48S preinitiation complex [GO:0033290]; eukaryotic translation initiation factor 3 complex [GO:0005852]; eukaryotic translation initiation factor 3 complex, eIF3e [GO:0071540]; eukaryotic translation initiation factor 3 complex, eIF3m [GO:0071541]; membrane [GO:0016020]; microtubule [GO:000…	mRNA binding [GO:0003729]; receptor tyrosine kinase binding [GO:0030971]; RNA binding [GO:0003723]; structural molecule activity [GO:0005198]; translation initiation factor activity [GO:0003743]	999
P07900	P31948	Heat shock protein HSP 90-alpha (EC 3.6.4.10) (Heat shock 86 kDa) (HSP 86) (HSP86) (Heat shock protein family C member 1) (Lipopolysaccharide-associated protein 2) (LAP-2) (LPS-associated protein 2) (Renal carcinoma antigen NY-REN-38)	activation of innate immune response [GO:0002218]; cardiac muscle cell apoptotic process [GO:0010659]; cellular response to heat [GO:0034605]; cellular response to virus [GO:0098586]; chaperone-mediated autophagy [GO:0061684]; chaperone-mediated protein complex assembly [GO:0051131]; mitochondrial transport [GO:0006839]; neuron migration [GO:0001764]; positive regulation of cardiac muscle contrac…	apical plasma membrane [GO:0016324]; axonal growth cone [GO:0044295]; basolateral plasma membrane [GO:0016323]; brush border membrane [GO:0031526]; cell surface [GO:0009986]; collagen-containing extracellular matrix [GO:0062023]; cytoplasm [GO:0005737]; cytosol [GO:0005829]; dendritic growth cone [GO:0044294]; endocytic vesicle lumen [GO:0071682]; extracellular exosome [GO:0070062]; extracellular…	ATP binding [GO:0005524]; ATP hydrolysis activity [GO:0016887]; ATP-dependent protein folding chaperone [GO:0140662]; CTP binding [GO:0002135]; dATP binding [GO:0032564]; disordered domain specific binding [GO:0097718]; DNA polymerase binding [GO:0070182]; GTP binding [GO:0005525]; GTPase binding [GO:0051020]; histone deacetylase binding [GO:0042826]; identical protein binding [GO:0042802]; MHC c…	Stress-induced-phosphoprotein 1 (STI1) (Hsc70/Hsp90-organizing protein) (Hop) (Renal carcinoma antigen NY-REN-11) (Transformation-sensitive protein IEF SSP 3521)	cellular response to interleukin-7 [GO:0098761]	cytosol [GO:0005829]; dynein axonemal particle [GO:0120293]; Golgi apparatus [GO:0005794]; nucleus [GO:0005634]; protein folding chaperone complex [GO:0101031]; protein-containing complex [GO:0032991]	Hsp90 protein binding [GO:0051879]; RNA binding [GO:0003723]	999
P62424	P62917	Large ribosomal subunit protein eL8 (60S ribosomal protein L7a) (PLA-X polypeptide) (Surfeit locus protein 3)	cytoplasmic translation [GO:0002181]; maturation of LSU-rRNA [GO:0000470]; translation [GO:0006412]	cytoplasm [GO:0005737]; cytosol [GO:0005829]; cytosolic large ribosomal subunit [GO:0022625]; cytosolic ribosome [GO:0022626]; focal adhesion [GO:0005925]; membrane [GO:0016020]; nucleolus [GO:0005730]; nucleus [GO:0005634]; ribosome [GO:0005840]; synapse [GO:0045202]	cadherin binding [GO:0045296]; RNA binding [GO:0003723]; structural constituent of ribosome [GO:0003735]	Large ribosomal subunit protein uL2 (60S ribosomal protein L8)	cytoplasmic translation [GO:0002181]; translation [GO:0006412]	cytoplasm [GO:0005737]; cytosol [GO:0005829]; cytosolic large ribosomal subunit [GO:0022625]; cytosolic ribosome [GO:0022626]; focal adhesion [GO:0005925]; membrane [GO:0016020]; nucleoplasm [GO:0005654]; postsynapse [GO:0098794]; postsynaptic density [GO:0014069]	RNA binding [GO:0003723]; rRNA binding [GO:0019843]; structural constituent of ribosome [GO:0003735]	999
P09493	P60709	Tropomyosin alpha-1 chain (Alpha-tropomyosin) (Tropomyosin-1)	actin filament organization [GO:0007015]; cardiac muscle contraction [GO:0060048]; cellular response to reactive oxygen species [GO:0034614]; cytoskeleton organization [GO:0007010]; muscle filament sliding [GO:0030049]; negative regulation of cell migration [GO:0030336]; negative regulation of vascular associated smooth muscle cell migration [GO:1904753]; negative regulation of vascular associate…	actin cytoskeleton [GO:0015629]; actin filament [GO:0005884]; bleb [GO:0032059]; cytoskeleton [GO:0005856]; cytosol [GO:0005829]; muscle thin filament tropomyosin [GO:0005862]; ruffle membrane [GO:0032587]; sarcomere [GO:0030017]; stress fiber [GO:0001725]	actin binding [GO:0003779]; actin filament binding [GO:0051015]; cytoskeletal protein binding [GO:0008092]; identical protein binding [GO:0042802]; protein heterodimerization activity [GO:0046982]; protein homodimerization activity [GO:0042803]; structural constituent of cytoskeleton [GO:0005200]; structural constituent of muscle [GO:0008307]	Actin, cytoplasmic 1 (EC 3.6.4.-) (Beta-actin) [Cleaved into: Actin, cytoplasmic 1, N-terminally processed]	adherens junction assembly [GO:0034333]; apical protein localization [GO:0045176]; axonogenesis [GO:0007409]; cell motility [GO:0048870]; cellular response to cytochalasin B [GO:0072749]; chromatin remodeling [GO:0006338]; establishment or maintenance of cell polarity [GO:0007163]; maintenance of blood-brain barrier [GO:0035633]; morphogenesis of a polarized epithelium [GO:0001738]; negative regu…	actin cytoskeleton [GO:0015629]; actin filament [GO:0005884]; adherens junction [GO:0005912]; apical junction complex [GO:0043296]; axon [GO:0030424]; bBAF complex [GO:0140092]; blood microparticle [GO:0072562]; brahma complex [GO:0035060]; brush border [GO:0005903]; calyx of Held [GO:0044305]; cell-cell junction [GO:0005911]; chromatin [GO:0000785]; cortical cytoskeleton [GO:0030863]; cytoplasm …	ATP binding [GO:0005524]; ATP hydrolysis activity [GO:0016887]; identical protein binding [GO:0042802]; kinesin binding [GO:0019894]; nitric-oxide synthase binding [GO:0050998]; protein kinase binding [GO:0019901]; structural constituent of cytoskeleton [GO:0005200]; structural constituent of postsynaptic actin cytoskeleton [GO:0098973]; Tat protein binding [GO:0030957]; tau protein binding [GO:0…	509
P68431	Q16777	Histone H3.1 (Histone H3/a) (Histone H3/b) (Histone H3/c) (Histone H3/d) (Histone H3/f) (Histone H3/h) (Histone H3/i) (Histone H3/j) (Histone H3/k) (Histone H3/l)	chromatin organization [GO:0006325]; epigenetic regulation of gene expression [GO:0040029]; gene expression [GO:0010467]; nucleosome assembly [GO:0006334]; telomere organization [GO:0032200]	extracellular exosome [GO:0070062]; extracellular region [GO:0005576]; membrane [GO:0016020]; nucleoplasm [GO:0005654]; nucleosome [GO:0000786]; nucleus [GO:0005634]; protein-containing complex [GO:0032991]	cadherin binding [GO:0045296]; DNA binding [GO:0003677]; protein heterodimerization activity [GO:0046982]; structural constituent of chromatin [GO:0030527]	Histone H2A type 2-C (H2A-clustered histone 20) (Histone H2A-GL101) (Histone H2A/q)	heterochromatin organization [GO:0070828]	extracellular exosome [GO:0070062]; nucleosome [GO:0000786]; nucleus [GO:0005634]	nucleosomal DNA binding [GO:0031492]; protein heterodimerization activity [GO:0046982]; structural constituent of chromatin [GO:0030527]	999
O43402	Q15006	ER membrane protein complex subunit 8 (Neighbor of COX4) (Protein FAM158B)	protein insertion into ER membrane by stop-transfer membrane-anchor sequence [GO:0045050]; tail-anchored membrane protein insertion into ER membrane [GO:0071816]	cytoplasm [GO:0005737]; EMC complex [GO:0072546]; endoplasmic reticulum [GO:0005783]; endoplasmic reticulum membrane [GO:0005789]; Golgi apparatus [GO:0005794]; membrane [GO:0016020]		ER membrane protein complex subunit 2 (Tetratricopeptide repeat protein 35) (TPR repeat protein 35)	protein folding in endoplasmic reticulum [GO:0034975]; protein insertion into ER membrane by stop-transfer membrane-anchor sequence [GO:0045050]; tail-anchored membrane protein insertion into ER membrane [GO:0071816]	cytoplasm [GO:0005737]; EMC complex [GO:0072546]; endoplasmic reticulum [GO:0005783]; endoplasmic reticulum membrane [GO:0005789]; extrinsic component of endoplasmic reticulum membrane [GO:0042406]		999
P62753	P83731	Small ribosomal subunit protein eS6 (40S ribosomal protein S6) (Phosphoprotein NP33)	activation-induced cell death of T cells [GO:0006924]; cytoplasmic translation [GO:0002181]; erythrocyte development [GO:0048821]; G1/S transition of mitotic cell cycle [GO:0000082]; gastrulation [GO:0007369]; glucose homeostasis [GO:0042593]; mammalian oogenesis stage [GO:0022605]; negative regulation of apoptotic process [GO:0043066]; placenta development [GO:0001890]; positive regulation of ap…	cell body [GO:0044297]; cytoplasm [GO:0005737]; cytoplasmic ribonucleoprotein granule [GO:0036464]; cytosol [GO:0005829]; cytosolic ribosome [GO:0022626]; cytosolic small ribosomal subunit [GO:0022627]; dendrite [GO:0030425]; endoplasmic reticulum [GO:0005783]; membrane [GO:0016020]; nucleolus [GO:0005730]; nucleoplasm [GO:0005654]; nucleus [GO:0005634]; perinuclear region of cytoplasm [GO:004847…	protein kinase binding [GO:0019901]; RNA binding [GO:0003723]; structural constituent of ribosome [GO:0003735]	Large ribosomal subunit protein eL24 (60S ribosomal protein L24) (60S ribosomal protein L30)	cytoplasmic translation [GO:0002181]; exit from mitosis [GO:0010458]; optic nerve development [GO:0021554]; retina development in camera-type eye [GO:0060041]; retinal ganglion cell axon guidance [GO:0031290]; translation [GO:0006412]	cytoplasm [GO:0005737]; cytosol [GO:0005829]; cytosolic large ribosomal subunit [GO:0022625]; cytosolic ribosome [GO:0022626]; endoplasmic reticulum [GO:0005783]; extracellular exosome [GO:0070062]; membrane [GO:0016020]; synapse [GO:0045202]	cadherin binding [GO:0045296]; mRNA binding [GO:0003729]; RNA binding [GO:0003723]; structural constituent of ribosome [GO:0003735]	999
P09234	P14678	U1 small nuclear ribonucleoprotein C (U1 snRNP C) (U1-C) (U1C)	mRNA 5'-splice site recognition [GO:0000395]; mRNA splicing, via spliceosome [GO:0000398]; spliceosomal snRNP assembly [GO:0000387]	Cajal body [GO:0015030]; commitment complex [GO:0000243]; nucleoplasm [GO:0005654]; nucleus [GO:0005634]; spliceosomal complex [GO:0005681]; U1 snRNP [GO:0005685]; U2-type prespliceosome [GO:0071004]	mRNA binding [GO:0003729]; pre-mRNA 5'-splice site binding [GO:0030627]; protein homodimerization activity [GO:0042803]; RNA binding [GO:0003723]; single-stranded RNA binding [GO:0003727]; zinc ion binding [GO:0008270]	Small nuclear ribonucleoprotein-associated proteins B and B' (snRNP-B) (Sm protein B/B') (Sm-B/B') (SmB/B')	7-methylguanosine cap hypermethylation [GO:0036261]; mRNA splicing, via spliceosome [GO:0000398]; protein methylation [GO:0006479]; RNA splicing [GO:0008380]; spliceosomal snRNP assembly [GO:0000387]; U2-type prespliceosome assembly [GO:1903241]	catalytic step 2 spliceosome [GO:0071013]; cytoplasm [GO:0005737]; cytosol [GO:0005829]; histone pre-mRNA 3'end processing complex [GO:0071204]; methylosome [GO:0034709]; nucleoplasm [GO:0005654]; nucleus [GO:0005634]; small nuclear ribonucleoprotein complex [GO:0030532]; SMN-Sm protein complex [GO:0034719]; spliceosomal complex [GO:0005681]; telomerase holoenzyme complex [GO:0005697]; U1 snRNP […	histone pre-mRNA DCP binding [GO:0071208]; RNA binding [GO:0003723]; telomerase RNA binding [GO:0070034]; U1 snRNP binding [GO:1990446]; U2 snRNP binding [GO:1990447]	999
P46781	P61247	Small ribosomal subunit protein uS4 (40S ribosomal protein S9)	cytoplasmic translation [GO:0002181]; positive regulation of cell population proliferation [GO:0008284]; ribosomal small subunit biogenesis [GO:0042274]; translation [GO:0006412]	cytoplasm [GO:0005737]; cytosol [GO:0005829]; cytosolic ribosome [GO:0022626]; cytosolic small ribosomal subunit [GO:0022627]; extracellular exosome [GO:0070062]; focal adhesion [GO:0005925]; membrane [GO:0016020]; nucleolus [GO:0005730]; nucleoplasm [GO:0005654]; nucleus [GO:0005634]; ribonucleoprotein complex [GO:1990904]; ribosome [GO:0005840]; small-subunit processome [GO:0032040]; synapse [G…	RNA binding [GO:0003723]; rRNA binding [GO:0019843]; structural constituent of ribosome [GO:0003735]; translation regulator activity [GO:0045182]	Small ribosomal subunit protein eS1 (40S ribosomal protein S3a) (v-fos transformation effector protein) (Fte-1)	cell differentiation [GO:0030154]; cytoplasmic translation [GO:0002181]; negative regulation of apoptotic process [GO:0043066]; ribosomal small subunit biogenesis [GO:0042274]; translation [GO:0006412]; translational initiation [GO:0006413]	cytoplasm [GO:0005737]; cytosol [GO:0005829]; cytosolic ribosome [GO:0022626]; cytosolic small ribosomal subunit [GO:0022627]; endoplasmic reticulum [GO:0005783]; extracellular exosome [GO:0070062]; focal adhesion [GO:0005925]; nucleolus [GO:0005730]; nucleoplasm [GO:0005654]; nucleus [GO:0005634]; ribonucleoprotein complex [GO:1990904]; small-subunit processome [GO:0032040]; synapse [GO:0045202]	mRNA 5'-UTR binding [GO:0048027]; RNA binding [GO:0003723]; structural constituent of ribosome [GO:0003735]	999
P14927	P22695	Cytochrome b-c1 complex subunit 7 (Complex III subunit 7) (Complex III subunit VII) (QP-C) (Ubiquinol-cytochrome c reductase complex 14 kDa protein)	aerobic respiration [GO:0009060]; cellular respiration [GO:0045333]; mitochondrial electron transport, ubiquinol to cytochrome c [GO:0006122]; oxidative phosphorylation [GO:0006119]	mitochondrial inner membrane [GO:0005743]; mitochondrial respirasome [GO:0005746]; mitochondrial respiratory chain complex III [GO:0005750]		Cytochrome b-c1 complex subunit 2, mitochondrial (Complex III subunit 2) (Core protein II) (Ubiquinol-cytochrome-c reductase complex core protein 2)	aerobic respiration [GO:0009060]; cellular respiration [GO:0045333]; mitochondrial electron transport, ubiquinol to cytochrome c [GO:0006122]; oxidative phosphorylation [GO:0006119]; proteolysis [GO:0006508]	mitochondrial inner membrane [GO:0005743]; mitochondrial respiratory chain complex III [GO:0005750]; mitochondrial respiratory chain complex IV [GO:0005751]; mitochondrion [GO:0005739]; nucleoplasm [GO:0005654]	metal ion binding [GO:0046872]; metalloendopeptidase activity [GO:0004222]	999
P04843	P46977	Dolichyl-diphosphooligosaccharide--protein glycosyltransferase subunit 1 (Dolichyl-diphosphooligosaccharide--protein glycosyltransferase 67 kDa subunit) (Ribophorin I) (RPN-I) (Ribophorin-1)	protein N-linked glycosylation [GO:0006487]; protein N-linked glycosylation via asparagine [GO:0018279]	cytosol [GO:0005829]; endoplasmic reticulum [GO:0005783]; endoplasmic reticulum membrane [GO:0005789]; melanosome [GO:0042470]; membrane [GO:0016020]; oligosaccharyltransferase complex [GO:0008250]; rough endoplasmic reticulum [GO:0005791]	RNA binding [GO:0003723]	Dolichyl-diphosphooligosaccharide--protein glycosyltransferase subunit STT3A (Oligosaccharyl transferase subunit STT3A) (STT3-A) (EC 2.4.99.18) (B5) (Integral membrane protein 1) (Transmembrane protein TMC)	co-translational protein modification [GO:0043686]; post-translational protein modification [GO:0043687]; protein N-linked glycosylation [GO:0006487]; protein N-linked glycosylation via asparagine [GO:0018279]	endoplasmic reticulum membrane [GO:0005789]; membrane [GO:0016020]; oligosaccharyltransferase complex [GO:0008250]; oligosaccharyltransferase III complex [GO:0035000]	dolichyl-diphosphooligosaccharide-protein glycotransferase activity [GO:0004579]; metal ion binding [GO:0046872]	999
O75323	Q9BPW8	Protein NipSnap homolog 2 (NipSnap2) (Glioblastoma-amplified sequence)	mitochondrion organization [GO:0007005]; oxidative phosphorylation [GO:0006119]; positive regulation of high voltage-gated calcium channel activity [GO:1901843]	mitochondrial outer membrane [GO:0005741]; mitochondrion [GO:0005739]		Protein NipSnap homolog 1 (NipSnap1)	sensory perception of pain [GO:0019233]	mitochondrion [GO:0005739]; synaptic membrane [GO:0097060]		708
P40227	P50990	T-complex protein 1 subunit zeta (TCP-1-zeta) (Acute morphine dependence-related protein 2) (CCT-zeta-1) (Chaperonin containing T-complex polypeptide 1 subunit 6A) (HTR3) (Tcp20)	chaperone-mediated protein folding [GO:0061077]; positive regulation of establishment of protein localization to telomere [GO:1904851]; positive regulation of protein localization to Cajal body [GO:1904871]; positive regulation of telomerase RNA localization to Cajal body [GO:1904874]; positive regulation of telomere maintenance via telomerase [GO:0032212]; protein folding [GO:0006457]; protein s…	chaperonin-containing T-complex [GO:0005832]; cytoplasm [GO:0005737]; cytosol [GO:0005829]; extracellular exosome [GO:0070062]; microtubule [GO:0005874]	ATP binding [GO:0005524]; ATP hydrolysis activity [GO:0016887]; ATP-dependent protein folding chaperone [GO:0140662]; protein folding chaperone [GO:0044183]; RNA binding [GO:0003723]; unfolded protein binding [GO:0051082]; WD40-repeat domain binding [GO:0071987]	T-complex protein 1 subunit theta (TCP-1-theta) (CCT-theta) (Chaperonin containing T-complex polypeptide 1 subunit 8) (Renal carcinoma antigen NY-REN-15)	binding of sperm to zona pellucida [GO:0007339]; chaperone-mediated protein folding [GO:0061077]; positive regulation of establishment of protein localization to telomere [GO:1904851]; positive regulation of protein localization to Cajal body [GO:1904871]; positive regulation of telomerase RNA localization to Cajal body [GO:1904874]; positive regulation of telomere maintenance via telomerase [GO:…	azurophil granule lumen [GO:0035578]; cell body [GO:0044297]; centrosome [GO:0005813]; chaperonin-containing T-complex [GO:0005832]; cilium [GO:0005929]; cytoplasm [GO:0005737]; cytosol [GO:0005829]; extracellular exosome [GO:0070062]; extracellular region [GO:0005576]; ficolin-1-rich granule lumen [GO:1904813]; intermediate filament cytoskeleton [GO:0045111]; microtubule [GO:0005874]; nucleoplas…	ATP binding [GO:0005524]; ATP hydrolysis activity [GO:0016887]; ATP-dependent protein folding chaperone [GO:0140662]; cadherin binding [GO:0045296]; protein folding chaperone [GO:0044183]; unfolded protein binding [GO:0051082]	999
P62263	P62917	Small ribosomal subunit protein uS11 (40S ribosomal protein S14)	cytoplasmic translation [GO:0002181]; erythrocyte differentiation [GO:0030218]; maturation of SSU-rRNA [GO:0030490]; negative regulation of transcription by RNA polymerase II [GO:0000122]; ribosomal small subunit assembly [GO:0000028]; ribosomal small subunit biogenesis [GO:0042274]; translation [GO:0006412]	cytoplasm [GO:0005737]; cytosol [GO:0005829]; cytosolic ribosome [GO:0022626]; cytosolic small ribosomal subunit [GO:0022627]; extracellular exosome [GO:0070062]; focal adhesion [GO:0005925]; membrane [GO:0016020]; nucleolus [GO:0005730]; nucleoplasm [GO:0005654]; postsynaptic density [GO:0014069]; small-subunit processome [GO:0032040]	mRNA 5'-UTR binding [GO:0048027]; RNA binding [GO:0003723]; structural constituent of ribosome [GO:0003735]; translation regulator activity [GO:0045182]	Large ribosomal subunit protein uL2 (60S ribosomal protein L8)	cytoplasmic translation [GO:0002181]; translation [GO:0006412]	cytoplasm [GO:0005737]; cytosol [GO:0005829]; cytosolic large ribosomal subunit [GO:0022625]; cytosolic ribosome [GO:0022626]; focal adhesion [GO:0005925]; membrane [GO:0016020]; nucleoplasm [GO:0005654]; postsynapse [GO:0098794]; postsynaptic density [GO:0014069]	RNA binding [GO:0003723]; rRNA binding [GO:0019843]; structural constituent of ribosome [GO:0003735]	999
P62244	P62277	Small ribosomal subunit protein uS8 (40S ribosomal protein S15a)	cytoplasmic translation [GO:0002181]; positive regulation of cell cycle [GO:0045787]; positive regulation of cell population proliferation [GO:0008284]; response to virus [GO:0009615]; ribosomal small subunit biogenesis [GO:0042274]; translation [GO:0006412]	cytoplasm [GO:0005737]; cytosol [GO:0005829]; cytosolic ribosome [GO:0022626]; cytosolic small ribosomal subunit [GO:0022627]; extracellular exosome [GO:0070062]; membrane [GO:0016020]; nucleolus [GO:0005730]; nucleoplasm [GO:0005654]; small-subunit processome [GO:0032040]; synapse [GO:0045202]	RNA binding [GO:0003723]; structural constituent of ribosome [GO:0003735]	Small ribosomal subunit protein uS15 (40S ribosomal protein S13)	cytoplasmic translation [GO:0002181]; negative regulation of RNA splicing [GO:0033119]; ribosomal small subunit biogenesis [GO:0042274]; translation [GO:0006412]	cytoplasm [GO:0005737]; cytosol [GO:0005829]; cytosolic ribosome [GO:0022626]; cytosolic small ribosomal subunit [GO:0022627]; extracellular exosome [GO:0070062]; focal adhesion [GO:0005925]; membrane [GO:0016020]; nucleolus [GO:0005730]; nucleoplasm [GO:0005654]; nucleus [GO:0005634]; postsynaptic density [GO:0014069]; ribosome [GO:0005840]; small-subunit processome [GO:0032040]	mRNA 5'-UTR binding [GO:0048027]; mRNA binding [GO:0003729]; RNA binding [GO:0003723]; small ribosomal subunit rRNA binding [GO:0070181]; structural constituent of ribosome [GO:0003735]	999
P26373	P46776	Large ribosomal subunit protein eL13 (60S ribosomal protein L13) (Breast basic conserved protein 1)	blastocyst development [GO:0001824]; bone development [GO:0060348]; cytoplasmic translation [GO:0002181]; translation [GO:0006412]	cytoplasm [GO:0005737]; cytosol [GO:0005829]; cytosolic large ribosomal subunit [GO:0022625]; cytosolic ribosome [GO:0022626]; endoplasmic reticulum [GO:0005783]; membrane [GO:0016020]; nucleolus [GO:0005730]; nucleus [GO:0005634]; synapse [GO:0045202]	RNA binding [GO:0003723]; structural constituent of ribosome [GO:0003735]	Large ribosomal subunit protein uL15 (60S ribosomal protein L27a)	cytoplasmic translation [GO:0002181]; translation [GO:0006412]	cytoplasm [GO:0005737]; cytosol [GO:0005829]; cytosolic large ribosomal subunit [GO:0022625]; cytosolic ribosome [GO:0022626]; endoplasmic reticulum [GO:0005783]; membrane [GO:0016020]; nucleoplasm [GO:0005654]	RNA binding [GO:0003723]; structural constituent of ribosome [GO:0003735]	999
P42766	P62750	Large ribosomal subunit protein uL29 (60S ribosomal protein L35)	cytoplasmic translation [GO:0002181]; maturation of LSU-rRNA from tricistronic rRNA transcript (SSU-rRNA, 5.8S rRNA, LSU-rRNA) [GO:0000463]; translation [GO:0006412]	cytoplasm [GO:0005737]; cytosol [GO:0005829]; cytosolic large ribosomal subunit [GO:0022625]; cytosolic ribosome [GO:0022626]; membrane [GO:0016020]; nucleolus [GO:0005730]	mRNA binding [GO:0003729]; RNA binding [GO:0003723]; structural constituent of ribosome [GO:0003735]	Large ribosomal subunit protein uL23 (60S ribosomal protein L23a)	cytoplasmic translation [GO:0002181]; translation [GO:0006412]	cytoplasm [GO:0005737]; cytosol [GO:0005829]; cytosolic large ribosomal subunit [GO:0022625]; cytosolic ribosome [GO:0022626]; extracellular exosome [GO:0070062]; nucleolus [GO:0005730]; nucleus [GO:0005634]	cadherin binding [GO:0045296]; RNA binding [GO:0003723]; rRNA binding [GO:0019843]; structural constituent of ribosome [GO:0003735]; TORC2 complex binding [GO:1904841]	999
O95299	Q16718	NADH dehydrogenase [ubiquinone] 1 alpha subcomplex subunit 10, mitochondrial (Complex I-42kD) (CI-42kD) (NADH-ubiquinone oxidoreductase 42 kDa subunit)	aerobic respiration [GO:0009060]; mitochondrial electron transport, NADH to ubiquinone [GO:0006120]; mitochondrial respiratory chain complex I assembly [GO:0032981]; proton motive force-driven mitochondrial ATP synthesis [GO:0042776]	cytoplasm [GO:0005737]; mitochondrial inner membrane [GO:0005743]; mitochondrial matrix [GO:0005759]; mitochondrial respiratory chain complex I [GO:0005747]; mitochondrion [GO:0005739]	deoxynucleoside kinase activity [GO:0019136]; NADH dehydrogenase (ubiquinone) activity [GO:0008137]	NADH dehydrogenase [ubiquinone] 1 alpha subcomplex subunit 5 (Complex I subunit B13) (Complex I-13kD-B) (CI-13kD-B) (NADH-ubiquinone oxidoreductase 13 kDa-B subunit)	aerobic respiration [GO:0009060]; mitochondrial electron transport, NADH to ubiquinone [GO:0006120]; mitochondrial respiratory chain complex I assembly [GO:0032981]; proton motive force-driven mitochondrial ATP synthesis [GO:0042776]; respiratory electron transport chain [GO:0022904]	mitochondrial inner membrane [GO:0005743]; mitochondrial respiratory chain complex I [GO:0005747]	NADH dehydrogenase (ubiquinone) activity [GO:0008137]	999
P42766	P61254	Large ribosomal subunit protein uL29 (60S ribosomal protein L35)	cytoplasmic translation [GO:0002181]; maturation of LSU-rRNA from tricistronic rRNA transcript (SSU-rRNA, 5.8S rRNA, LSU-rRNA) [GO:0000463]; translation [GO:0006412]	cytoplasm [GO:0005737]; cytosol [GO:0005829]; cytosolic large ribosomal subunit [GO:0022625]; cytosolic ribosome [GO:0022626]; membrane [GO:0016020]; nucleolus [GO:0005730]	mRNA binding [GO:0003729]; RNA binding [GO:0003723]; structural constituent of ribosome [GO:0003735]	Large ribosomal subunit protein uL24 (60S ribosomal protein L26)	cellular response to gamma radiation [GO:0071480]; cellular response to UV [GO:0034644]; cytoplasmic translation [GO:0002181]; DNA damage response, signal transduction by p53 class mediator resulting in cell cycle arrest [GO:0006977]; positive regulation of DNA damage response, signal transduction by p53 class mediator resulting in transcription of p21 class mediator [GO:1902164]; positive regula…	cytoplasm [GO:0005737]; cytosol [GO:0005829]; cytosolic large ribosomal subunit [GO:0022625]; cytosolic ribosome [GO:0022626]; extracellular exosome [GO:0070062]; membrane [GO:0016020]; nucleolus [GO:0005730]; nucleoplasm [GO:0005654]; ribonucleoprotein complex [GO:1990904]; synapse [GO:0045202]	mRNA 5'-UTR binding [GO:0048027]; RNA binding [GO:0003723]; structural constituent of ribosome [GO:0003735]	999
P68431	Q9UK58	Histone H3.1 (Histone H3/a) (Histone H3/b) (Histone H3/c) (Histone H3/d) (Histone H3/f) (Histone H3/h) (Histone H3/i) (Histone H3/j) (Histone H3/k) (Histone H3/l)	chromatin organization [GO:0006325]; epigenetic regulation of gene expression [GO:0040029]; gene expression [GO:0010467]; nucleosome assembly [GO:0006334]; telomere organization [GO:0032200]	extracellular exosome [GO:0070062]; extracellular region [GO:0005576]; membrane [GO:0016020]; nucleoplasm [GO:0005654]; nucleosome [GO:0000786]; nucleus [GO:0005634]; protein-containing complex [GO:0032991]	cadherin binding [GO:0045296]; DNA binding [GO:0003677]; protein heterodimerization activity [GO:0046982]; structural constituent of chromatin [GO:0030527]	Cyclin-L1 (Cyclin-L)	regulation of apoptotic process [GO:0042981]; regulation of cell cycle [GO:0051726]; regulation of centrosome cycle [GO:0046605]; regulation of RNA splicing [GO:0043484]; regulation of transcription by RNA polymerase II [GO:0006357]	cyclin-dependent protein kinase holoenzyme complex [GO:0000307]; nuclear speck [GO:0016607]; nucleus [GO:0005634]	cyclin-dependent protein serine/threonine kinase regulator activity [GO:0016538]	NF
P62241	P62701	Small ribosomal subunit protein eS8 (40S ribosomal protein S8)	cytoplasmic translation [GO:0002181]; maturation of SSU-rRNA from tricistronic rRNA transcript (SSU-rRNA, 5.8S rRNA, LSU-rRNA) [GO:0000462]; ribosomal small subunit biogenesis [GO:0042274]; translation [GO:0006412]	cytoplasm [GO:0005737]; cytosol [GO:0005829]; cytosolic ribosome [GO:0022626]; cytosolic small ribosomal subunit [GO:0022627]; endoplasmic reticulum [GO:0005783]; extracellular exosome [GO:0070062]; focal adhesion [GO:0005925]; membrane [GO:0016020]; nucleolus [GO:0005730]; nucleoplasm [GO:0005654]; nucleus [GO:0005634]; ribonucleoprotein complex [GO:1990904]; small-subunit processome [GO:0032040]	RNA binding [GO:0003723]; structural constituent of ribosome [GO:0003735]	Small ribosomal subunit protein eS4, X isoform (40S ribosomal protein S4) (SCR10) (Single copy abundant mRNA protein)	cytoplasmic translation [GO:0002181]; positive regulation of cell population proliferation [GO:0008284]; positive regulation of translation [GO:0045727]; ribosomal small subunit biogenesis [GO:0042274]; translation [GO:0006412]	cytoplasmic ribonucleoprotein granule [GO:0036464]; cytosol [GO:0005829]; cytosolic ribosome [GO:0022626]; cytosolic small ribosomal subunit [GO:0022627]; extracellular exosome [GO:0070062]; focal adhesion [GO:0005925]; membrane [GO:0016020]; nucleolus [GO:0005730]; nucleoplasm [GO:0005654]; ribonucleoprotein complex [GO:1990904]; ribosome [GO:0005840]; small ribosomal subunit [GO:0015935]; small…	RNA binding [GO:0003723]; rRNA binding [GO:0019843]; structural constituent of ribosome [GO:0003735]	999
P46781	P62861	Small ribosomal subunit protein uS4 (40S ribosomal protein S9)	cytoplasmic translation [GO:0002181]; positive regulation of cell population proliferation [GO:0008284]; ribosomal small subunit biogenesis [GO:0042274]; translation [GO:0006412]	cytoplasm [GO:0005737]; cytosol [GO:0005829]; cytosolic ribosome [GO:0022626]; cytosolic small ribosomal subunit [GO:0022627]; extracellular exosome [GO:0070062]; focal adhesion [GO:0005925]; membrane [GO:0016020]; nucleolus [GO:0005730]; nucleoplasm [GO:0005654]; nucleus [GO:0005634]; ribonucleoprotein complex [GO:1990904]; ribosome [GO:0005840]; small-subunit processome [GO:0032040]; synapse [G…	RNA binding [GO:0003723]; rRNA binding [GO:0019843]; structural constituent of ribosome [GO:0003735]; translation regulator activity [GO:0045182]	Ubiquitin-like FUBI-ribosomal protein eS30 fusion protein (FAU ubiquitin like and ribosomal protein S30 fusion) [Cleaved into: Ubiquitin-like protein FUBI; Small ribosomal subunit protein eS30 (40S ribosomal protein S30)]	antibacterial humoral response [GO:0019731]; antimicrobial humoral immune response mediated by antimicrobial peptide [GO:0061844]; cytoplasmic translation [GO:0002181]; defense response to Gram-positive bacterium [GO:0050830]; innate immune response in mucosa [GO:0002227]; translation [GO:0006412]	cytoplasm [GO:0005737]; cytosol [GO:0005829]; cytosolic ribosome [GO:0022626]; cytosolic small ribosomal subunit [GO:0022627]; extracellular space [GO:0005615]; nucleoplasm [GO:0005654]; small ribosomal subunit [GO:0015935]	RNA binding [GO:0003723]; structural constituent of ribosome [GO:0003735]	NF
P40429	Q99848	Large ribosomal subunit protein uL13 (23 kDa highly basic protein) (60S ribosomal protein L13a)	cellular response to type II interferon [GO:0071346]; cytoplasmic translation [GO:0002181]; homeostatic process [GO:0042592]; lung morphogenesis [GO:0060425]; macrophage chemotaxis [GO:0048246]; negative regulation of formation of translation preinitiation complex [GO:1901194]; negative regulation of translation [GO:0017148]; response to lipopolysaccharide [GO:0032496]; translation [GO:0006412]	cytoplasm [GO:0005737]; cytosol [GO:0005829]; cytosolic large ribosomal subunit [GO:0022625]; cytosolic ribosome [GO:0022626]; focal adhesion [GO:0005925]; GAIT complex [GO:0097452]; large ribosomal subunit [GO:0015934]; membrane [GO:0016020]; nucleolus [GO:0005730]; nucleus [GO:0005634]; ribonucleoprotein complex [GO:1990904]; ribosome [GO:0005840]; synapse [GO:0045202]	mRNA binding [GO:0003729]; RNA binding [GO:0003723]; structural constituent of ribosome [GO:0003735]	Probable rRNA-processing protein EBP2 (EBNA1-binding protein 2) (Nucleolar protein p40)	ribosomal large subunit biogenesis [GO:0042273]; rRNA processing [GO:0006364]	chromosome [GO:0005694]; nuclear periphery [GO:0034399]; nucleolus [GO:0005730]; preribosome, large subunit precursor [GO:0030687]	RNA binding [GO:0003723]	809
P62273	P62841	Small ribosomal subunit protein uS14 (40S ribosomal protein S29)	cytoplasmic translation [GO:0002181]; translation [GO:0006412]	cytoplasm [GO:0005737]; cytoplasmic side of rough endoplasmic reticulum membrane [GO:0098556]; cytosol [GO:0005829]; cytosolic small ribosomal subunit [GO:0022627]; extracellular exosome [GO:0070062]; focal adhesion [GO:0005925]; nucleoplasm [GO:0005654]; ribosome [GO:0005840]; small ribosomal subunit [GO:0015935]	structural constituent of ribosome [GO:0003735]; zinc ion binding [GO:0008270]	Small ribosomal subunit protein uS19 (40S ribosomal protein S15) (RIG protein)	cytoplasmic translation [GO:0002181]; liver regeneration [GO:0097421]; osteoblast differentiation [GO:0001649]; positive regulation of signal transduction by p53 class mediator [GO:1901798]; ribosomal small subunit assembly [GO:0000028]; ribosomal small subunit biogenesis [GO:0042274]; ribosomal small subunit export from nucleus [GO:0000056]; rRNA processing [GO:0006364]; translation [GO:0006412]	cytoplasm [GO:0005737]; cytosol [GO:0005829]; cytosolic ribosome [GO:0022626]; cytosolic small ribosomal subunit [GO:0022627]; focal adhesion [GO:0005925]; membrane [GO:0016020]; nucleoplasm [GO:0005654]; nucleus [GO:0005634]; synapse [GO:0045202]	DNA binding [GO:0003677]; MDM2/MDM4 family protein binding [GO:0097371]; RNA binding [GO:0003723]; structural constituent of ribosome [GO:0003735]; ubiquitin ligase inhibitor activity [GO:1990948]	999
P0DPK2	P16403	Histone H3.Y (Histone H3.Y1)		nucleoplasm [GO:0005654]; nucleosome [GO:0000786]; nucleus [GO:0005634]	nucleosomal DNA binding [GO:0031492]; protein heterodimerization activity [GO:0046982]; structural constituent of chromatin [GO:0030527]	Histone H1.2 (Histone H1c) (Histone H1d) (Histone H1s-1)	chromosome condensation [GO:0030261]; negative regulation of DNA recombination [GO:0045910]; negative regulation of transcription by RNA polymerase II [GO:0000122]; nucleosome assembly [GO:0006334]	euchromatin [GO:0000791]; nucleosome [GO:0000786]; nucleus [GO:0005634]	chromatin DNA binding [GO:0031490]; double-stranded DNA binding [GO:0003690]; nucleosomal DNA binding [GO:0031492]; RNA binding [GO:0003723]; structural constituent of chromatin [GO:0030527]	329
P39023	P62910	Large ribosomal subunit protein uL3 (60S ribosomal protein L3) (HIV-1 TAR RNA-binding protein B) (TARBP-B)	cellular response to interleukin-4 [GO:0071353]; cytoplasmic translation [GO:0002181]; translation [GO:0006412]	cytoplasm [GO:0005737]; cytosol [GO:0005829]; cytosolic large ribosomal subunit [GO:0022625]; cytosolic ribosome [GO:0022626]; extracellular exosome [GO:0070062]; focal adhesion [GO:0005925]; nucleolus [GO:0005730]; nucleus [GO:0005634]; protein-containing complex [GO:0032991]	RNA binding [GO:0003723]; structural constituent of ribosome [GO:0003735]	Large ribosomal subunit protein eL32 (60S ribosomal protein L32)	cytoplasmic translation [GO:0002181]; translation [GO:0006412]	cytoplasm [GO:0005737]; cytosol [GO:0005829]; cytosolic large ribosomal subunit [GO:0022625]; cytosolic ribosome [GO:0022626]; membrane [GO:0016020]	RNA binding [GO:0003723]; structural constituent of ribosome [GO:0003735]	999
Q15029	Q6P2Q9	116 kDa U5 small nuclear ribonucleoprotein component (Elongation factor Tu GTP-binding domain-containing protein 2) (SNU114 homolog) (hSNU114) (U5 snRNP-specific protein, 116 kDa) (U5-116 kDa)	cellular response to xenobiotic stimulus [GO:0071466]; mRNA splicing, via spliceosome [GO:0000398]; response to cocaine [GO:0042220]	Cajal body [GO:0015030]; catalytic step 2 spliceosome [GO:0071013]; cytosol [GO:0005829]; intracellular membrane-bounded organelle [GO:0043231]; membrane [GO:0016020]; nuclear speck [GO:0016607]; nucleoplasm [GO:0005654]; nucleus [GO:0005634]; U2-type catalytic step 2 spliceosome [GO:0071007]; U2-type precatalytic spliceosome [GO:0071005]; U4/U6 x U5 tri-snRNP complex [GO:0046540]	GTP binding [GO:0005525]; GTPase activity [GO:0003924]; RNA binding [GO:0003723]; U5 snRNA binding [GO:0030623]	Pre-mRNA-processing-splicing factor 8 (220 kDa U5 snRNP-specific protein) (PRP8 homolog) (Splicing factor Prp8) (p220)	cellular response to lipopolysaccharide [GO:0071222]; cellular response to tumor necrosis factor [GO:0071356]; mRNA processing [GO:0006397]; mRNA splicing, via spliceosome [GO:0000398]; RNA splicing [GO:0008380]; RNA splicing, via transesterification reactions [GO:0000375]; spliceosomal tri-snRNP complex assembly [GO:0000244]	catalytic step 2 spliceosome [GO:0071013]; membrane [GO:0016020]; nuclear speck [GO:0016607]; nucleoplasm [GO:0005654]; nucleus [GO:0005634]; U2-type catalytic step 1 spliceosome [GO:0071006]; U2-type catalytic step 2 spliceosome [GO:0071007]; U2-type precatalytic spliceosome [GO:0071005]; U4/U6 x U5 tri-snRNP complex [GO:0046540]; U5 snRNP [GO:0005682]	K63-linked polyubiquitin modification-dependent protein binding [GO:0070530]; pre-mRNA intronic binding [GO:0097157]; RNA binding [GO:0003723]; U1 snRNA binding [GO:0030619]; U2 snRNA binding [GO:0030620]; U5 snRNA binding [GO:0030623]; U6 snRNA binding [GO:0017070]	999
P46782	P62913	Small ribosomal subunit protein uS7 (40S ribosomal protein S5) [Cleaved into: Small ribosomal subunit protein uS7, N-terminally processed (40S ribosomal protein S5, N-terminally processed)]	cytoplasmic translation [GO:0002181]; regulation of translational fidelity [GO:0006450]; ribosomal small subunit assembly [GO:0000028]; ribosomal small subunit biogenesis [GO:0042274]; translation [GO:0006412]; translational initiation [GO:0006413]	cytoplasm [GO:0005737]; cytosol [GO:0005829]; cytosolic ribosome [GO:0022626]; cytosolic small ribosomal subunit [GO:0022627]; extracellular exosome [GO:0070062]; focal adhesion [GO:0005925]; membrane [GO:0016020]; nucleolus [GO:0005730]; nucleoplasm [GO:0005654]; ribonucleoprotein complex [GO:1990904]; ribosome [GO:0005840]; small-subunit processome [GO:0032040]; synapse [GO:0045202]	mRNA binding [GO:0003729]; RNA binding [GO:0003723]; rRNA binding [GO:0019843]; structural constituent of ribosome [GO:0003735]	Large ribosomal subunit protein uL5 (60S ribosomal protein L11) (CLL-associated antigen KW-12)	cytoplasmic translation [GO:0002181]; negative regulation of proteasomal ubiquitin-dependent protein catabolic process [GO:0032435]; negative regulation of protein neddylation [GO:2000435]; negative regulation of ubiquitin protein ligase activity [GO:1904667]; negative regulation of ubiquitin-dependent protein catabolic process [GO:2000059]; positive regulation of gene expression [GO:0010628]; po…	cytoplasm [GO:0005737]; cytosol [GO:0005829]; cytosolic large ribosomal subunit [GO:0022625]; cytosolic ribosome [GO:0022626]; extracellular exosome [GO:0070062]; membrane [GO:0016020]; nucleolus [GO:0005730]; nucleoplasm [GO:0005654]; protein-containing complex [GO:0032991]	5S rRNA binding [GO:0008097]; RNA binding [GO:0003723]; structural constituent of ribosome [GO:0003735]; ubiquitin ligase inhibitor activity [GO:1990948]; ubiquitin protein ligase binding [GO:0031625]	999
P46779	P62910	Large ribosomal subunit protein eL28 (60S ribosomal protein L28)	cytoplasmic translation [GO:0002181]; translation [GO:0006412]	cell body [GO:0044297]; cytoplasm [GO:0005737]; cytoplasmic ribonucleoprotein granule [GO:0036464]; cytosol [GO:0005829]; cytosolic large ribosomal subunit [GO:0022625]; cytosolic ribosome [GO:0022626]; dendrite [GO:0030425]; extracellular exosome [GO:0070062]; membrane [GO:0016020]; synapse [GO:0045202]	RNA binding [GO:0003723]; structural constituent of ribosome [GO:0003735]	Large ribosomal subunit protein eL32 (60S ribosomal protein L32)	cytoplasmic translation [GO:0002181]; translation [GO:0006412]	cytoplasm [GO:0005737]; cytosol [GO:0005829]; cytosolic large ribosomal subunit [GO:0022625]; cytosolic ribosome [GO:0022626]; membrane [GO:0016020]	RNA binding [GO:0003723]; structural constituent of ribosome [GO:0003735]	999
P62266	Q8TEA8	Small ribosomal subunit protein uS12 (40S ribosomal protein S23)	cytoplasmic translation [GO:0002181]; maintenance of translational fidelity [GO:1990145]; ribosomal small subunit biogenesis [GO:0042274]; stress granule assembly [GO:0034063]; translation [GO:0006412]	cytoplasm [GO:0005737]; cytosol [GO:0005829]; cytosolic ribosome [GO:0022626]; cytosolic small ribosomal subunit [GO:0022627]; endoplasmic reticulum [GO:0005783]; membrane [GO:0016020]; nucleolus [GO:0005730]; nucleoplasm [GO:0005654]; ribosome [GO:0005840]; rough endoplasmic reticulum [GO:0005791]; small-subunit processome [GO:0032040]; synapse [GO:0045202]	RNA binding [GO:0003723]; structural constituent of ribosome [GO:0003735]	D-aminoacyl-tRNA deacylase 1 (DTD) (EC 3.1.1.96) (DNA-unwinding element-binding protein B) (DUE-B) (Gly-tRNA(Ala) deacylase) (Histidyl-tRNA synthase-related)	DNA duplex unwinding [GO:0032508]; DNA replication [GO:0006260]; tRNA metabolic process [GO:0006399]	cytoplasm [GO:0005737]; nucleus [GO:0005634]	D-tyrosyl-tRNA(Tyr) deacylase activity [GO:0051500]; DNA binding [GO:0003677]; metal ion binding [GO:0046872]; tRNA binding [GO:0000049]	NF
O60783	Q9Y291	Small ribosomal subunit protein uS14m (28S ribosomal protein S14, mitochondrial) (MRP-S14) (S14mt)	mitochondrial translation [GO:0032543]; translation [GO:0006412]	mitochondrial inner membrane [GO:0005743]; mitochondrial ribosome [GO:0005761]; mitochondrial small ribosomal subunit [GO:0005763]; mitochondrion [GO:0005739]; nuclear membrane [GO:0031965]	RNA binding [GO:0003723]; structural constituent of ribosome [GO:0003735]	Small ribosomal subunit protein mS33 (28S ribosomal protein S33, mitochondrial) (MRP-S33) (S33mt)	mitochondrial translation [GO:0032543]; translation [GO:0006412]	mitochondrial inner membrane [GO:0005743]; mitochondrial small ribosomal subunit [GO:0005763]; mitochondrion [GO:0005739]	structural constituent of ribosome [GO:0003735]	997
P10809	Q7Z6J6	60 kDa heat shock protein, mitochondrial (EC 5.6.1.7) (60 kDa chaperonin) (Chaperonin 60) (CPN60) (Heat shock protein 60) (HSP-60) (Hsp60) (Heat shock protein family D member 1) (HuCHA60) (Mitochondrial matrix protein P1) (P60 lymphocyte protein)	'de novo' protein folding [GO:0006458]; activation of cysteine-type endopeptidase activity involved in apoptotic process [GO:0006919]; apoptotic mitochondrial changes [GO:0008637]; B cell activation [GO:0042113]; B cell proliferation [GO:0042100]; biological process involved in interaction with symbiont [GO:0051702]; cellular response to interleukin-7 [GO:0098761]; chaperone-mediated protein comp…	cell surface [GO:0009986]; clathrin-coated pit [GO:0005905]; coated vesicle [GO:0030135]; cytoplasm [GO:0005737]; cytosol [GO:0005829]; early endosome [GO:0005769]; extracellular exosome [GO:0070062]; extracellular space [GO:0005615]; lipopolysaccharide receptor complex [GO:0046696]; membrane [GO:0016020]; migrasome [GO:0140494]; mitochondrial inner membrane [GO:0005743]; mitochondrial matrix [GO…	apolipoprotein A-I binding [GO:0034186]; apolipoprotein binding [GO:0034185]; ATP binding [GO:0005524]; ATP hydrolysis activity [GO:0016887]; ATP-dependent protein folding chaperone [GO:0140662]; DNA replication origin binding [GO:0003688]; double-stranded RNA binding [GO:0003725]; enzyme binding [GO:0019899]; high-density lipoprotein particle binding [GO:0008035]; isomerase activity [GO:0016853]…	FERM domain-containing protein 5	actomyosin structure organization [GO:0031032]; negative regulation of cell motility [GO:2000146]; positive regulation of cell adhesion [GO:0045785]; regulation of cell migration [GO:0030334]	adherens junction [GO:0005912]; cytoskeleton [GO:0005856]; membrane [GO:0016020]	cytoskeletal protein binding [GO:0008092]; integrin binding [GO:0005178]; protein kinase binding [GO:0019901]	NF
P62266	P62701	Small ribosomal subunit protein uS12 (40S ribosomal protein S23)	cytoplasmic translation [GO:0002181]; maintenance of translational fidelity [GO:1990145]; ribosomal small subunit biogenesis [GO:0042274]; stress granule assembly [GO:0034063]; translation [GO:0006412]	cytoplasm [GO:0005737]; cytosol [GO:0005829]; cytosolic ribosome [GO:0022626]; cytosolic small ribosomal subunit [GO:0022627]; endoplasmic reticulum [GO:0005783]; membrane [GO:0016020]; nucleolus [GO:0005730]; nucleoplasm [GO:0005654]; ribosome [GO:0005840]; rough endoplasmic reticulum [GO:0005791]; small-subunit processome [GO:0032040]; synapse [GO:0045202]	RNA binding [GO:0003723]; structural constituent of ribosome [GO:0003735]	Small ribosomal subunit protein eS4, X isoform (40S ribosomal protein S4) (SCR10) (Single copy abundant mRNA protein)	cytoplasmic translation [GO:0002181]; positive regulation of cell population proliferation [GO:0008284]; positive regulation of translation [GO:0045727]; ribosomal small subunit biogenesis [GO:0042274]; translation [GO:0006412]	cytoplasmic ribonucleoprotein granule [GO:0036464]; cytosol [GO:0005829]; cytosolic ribosome [GO:0022626]; cytosolic small ribosomal subunit [GO:0022627]; extracellular exosome [GO:0070062]; focal adhesion [GO:0005925]; membrane [GO:0016020]; nucleolus [GO:0005730]; nucleoplasm [GO:0005654]; ribonucleoprotein complex [GO:1990904]; ribosome [GO:0005840]; small ribosomal subunit [GO:0015935]; small…	RNA binding [GO:0003723]; rRNA binding [GO:0019843]; structural constituent of ribosome [GO:0003735]	999
P35998	Q16401	26S proteasome regulatory subunit 7 (26S proteasome AAA-ATPase subunit RPT1) (Proteasome 26S subunit ATPase 2)	osteoblast differentiation [GO:0001649]; positive regulation of proteasomal protein catabolic process [GO:1901800]; proteasome-mediated ubiquitin-dependent protein catabolic process [GO:0043161]; ubiquitin-dependent protein catabolic process [GO:0006511]	cytoplasm [GO:0005737]; cytoplasmic ribonucleoprotein granule [GO:0036464]; cytosol [GO:0005829]; extracellular region [GO:0005576]; ficolin-1-rich granule lumen [GO:1904813]; membrane [GO:0016020]; nucleoplasm [GO:0005654]; nucleus [GO:0005634]; P-body [GO:0000932]; proteasome accessory complex [GO:0022624]; proteasome complex [GO:0000502]; proteasome regulatory particle, base subcomplex [GO:000…	ATP binding [GO:0005524]; ATP hydrolysis activity [GO:0016887]; proteasome-activating activity [GO:0036402]	26S proteasome non-ATPase regulatory subunit 5 (26S protease subunit S5 basic) (26S proteasome subunit S5B)	proteasome regulatory particle assembly [GO:0070682]	cytosol [GO:0005829]; nucleoplasm [GO:0005654]; proteasome accessory complex [GO:0022624]; proteasome complex [GO:0000502]		999
P18077	Q02878	Large ribosomal subunit protein eL33 (60S ribosomal protein L35a) (Cell growth-inhibiting gene 33 protein)	cytoplasmic translation [GO:0002181]; ribosomal large subunit biogenesis [GO:0042273]; rRNA processing [GO:0006364]; translation [GO:0006412]	cytoplasm [GO:0005737]; cytosol [GO:0005829]; cytosolic large ribosomal subunit [GO:0022625]; cytosolic ribosome [GO:0022626]; extracellular exosome [GO:0070062]; membrane [GO:0016020]	RNA binding [GO:0003723]; structural constituent of ribosome [GO:0003735]; tRNA binding [GO:0000049]	Large ribosomal subunit protein eL6 (60S ribosomal protein L6) (Neoplasm-related protein C140) (Tax-responsive enhancer element-binding protein 107) (TaxREB107)	cytoplasmic translation [GO:0002181]; regulation of DNA-templated transcription [GO:0006355]; translation [GO:0006412]	cytoplasm [GO:0005737]; cytoplasmic ribonucleoprotein granule [GO:0036464]; cytosol [GO:0005829]; cytosolic large ribosomal subunit [GO:0022625]; cytosolic ribosome [GO:0022626]; focal adhesion [GO:0005925]; membrane [GO:0016020]; nucleus [GO:0005634]; postsynaptic density [GO:0014069]; rough endoplasmic reticulum [GO:0005791]	cadherin binding [GO:0045296]; DNA binding [GO:0003677]; RNA binding [GO:0003723]; structural constituent of ribosome [GO:0003735]	999
Q68CP9	Q92925	AT-rich interactive domain-containing protein 2 (ARID domain-containing protein 2) (BRG1-associated factor 200) (BAF200) (Zinc finger protein with activation potential) (Zipzap/p200)	cardiac muscle cell proliferation [GO:0060038]; chromatin remodeling [GO:0006338]; coronary artery morphogenesis [GO:0060982]; embryonic organ development [GO:0048568]; heart morphogenesis [GO:0003007]; homeostatic process [GO:0042592]; negative regulation of cell migration [GO:0030336]; negative regulation of cell population proliferation [GO:0008285]; nucleosome disassembly [GO:0006337]; positi…	chromatin [GO:0000785]; kinetochore [GO:0000776]; nuclear matrix [GO:0016363]; nucleoplasm [GO:0005654]; plasma membrane [GO:0005886]; RSC-type complex [GO:0016586]; SWI/SNF complex [GO:0016514]	DNA binding [GO:0003677]; metal ion binding [GO:0046872]	SWI/SNF-related matrix-associated actin-dependent regulator of chromatin subfamily D member 2 (60 kDa BRG-1/Brm-associated factor subunit B) (BRG1-associated factor 60B) (BAF60B)	chromatin remodeling [GO:0006338]; nucleosome disassembly [GO:0006337]; positive regulation of cell differentiation [GO:0045597]; positive regulation of double-strand break repair [GO:2000781]; positive regulation of myoblast differentiation [GO:0045663]; positive regulation of T cell differentiation [GO:0045582]; regulation of G0 to G1 transition [GO:0070316]; regulation of G1/S transition of mi…	bBAF complex [GO:0140092]; brahma complex [GO:0035060]; chromatin [GO:0000785]; kinetochore [GO:0000776]; nuclear matrix [GO:0016363]; nucleoplasm [GO:0005654]; nucleus [GO:0005634]; protein-containing complex [GO:0032991]; RSC-type complex [GO:0016586]; SWI/SNF complex [GO:0016514]	transcription coactivator activity [GO:0003713]; transcription coregulator activity [GO:0003712]	964
P05787	P63104	Keratin, type II cytoskeletal 8 (Cytokeratin-8) (CK-8) (Keratin-8) (K8) (Type-II keratin Kb8)	cell differentiation involved in embryonic placenta development [GO:0060706]; extrinsic apoptotic signaling pathway [GO:0097191]; hepatocyte apoptotic process [GO:0097284]; intermediate filament organization [GO:0045109]; keratinization [GO:0031424]; response to hydrostatic pressure [GO:0051599]; response to other organism [GO:0051707]; sarcomere organization [GO:0045214]; tumor necrosis factor-m…	apicolateral plasma membrane [GO:0016327]; cell-cell junction [GO:0005911]; costamere [GO:0043034]; cytoplasm [GO:0005737]; cytosol [GO:0005829]; dystrophin-associated glycoprotein complex [GO:0016010]; extracellular exosome [GO:0070062]; intermediate filament [GO:0005882]; intermediate filament cytoskeleton [GO:0045111]; keratin filament [GO:0045095]; nuclear matrix [GO:0016363]; nucleoplasm [GO…	protein-containing complex binding [GO:0044877]; scaffold protein binding [GO:0097110]; structural constituent of skin epidermis [GO:0030280]	14-3-3 protein zeta/delta (Protein kinase C inhibitor protein 1) (KCIP-1)	angiogenesis [GO:0001525]; cellular response to glucose starvation [GO:0042149]; ERK1 and ERK2 cascade [GO:0070371]; establishment of Golgi localization [GO:0051683]; Golgi reassembly [GO:0090168]; lung development [GO:0030324]; negative regulation of apoptotic process [GO:0043066]; negative regulation of innate immune response [GO:0045824]; negative regulation of protein localization to nucleus …	blood microparticle [GO:0072562]; cytoplasm [GO:0005737]; cytosol [GO:0005829]; extracellular exosome [GO:0070062]; extracellular space [GO:0005615]; focal adhesion [GO:0005925]; glutamatergic synapse [GO:0098978]; hippocampal mossy fiber to CA3 synapse [GO:0098686]; melanosome [GO:0042470]; nucleoplasm [GO:0005654]; nucleus [GO:0005634]; vesicle [GO:0031982]	cadherin binding [GO:0045296]; DNA-binding transcription factor binding [GO:0140297]; identical protein binding [GO:0042802]; phosphoserine residue binding [GO:0050815]; protein domain specific binding [GO:0019904]; protein kinase binding [GO:0019901]; protein sequestering activity [GO:0140311]; RNA binding [GO:0003723]; transmembrane transporter binding [GO:0044325]; ubiquitin protein ligase bin…	268
P42766	P62244	Large ribosomal subunit protein uL29 (60S ribosomal protein L35)	cytoplasmic translation [GO:0002181]; maturation of LSU-rRNA from tricistronic rRNA transcript (SSU-rRNA, 5.8S rRNA, LSU-rRNA) [GO:0000463]; translation [GO:0006412]	cytoplasm [GO:0005737]; cytosol [GO:0005829]; cytosolic large ribosomal subunit [GO:0022625]; cytosolic ribosome [GO:0022626]; membrane [GO:0016020]; nucleolus [GO:0005730]	mRNA binding [GO:0003729]; RNA binding [GO:0003723]; structural constituent of ribosome [GO:0003735]	Small ribosomal subunit protein uS8 (40S ribosomal protein S15a)	cytoplasmic translation [GO:0002181]; positive regulation of cell cycle [GO:0045787]; positive regulation of cell population proliferation [GO:0008284]; response to virus [GO:0009615]; ribosomal small subunit biogenesis [GO:0042274]; translation [GO:0006412]	cytoplasm [GO:0005737]; cytosol [GO:0005829]; cytosolic ribosome [GO:0022626]; cytosolic small ribosomal subunit [GO:0022627]; extracellular exosome [GO:0070062]; membrane [GO:0016020]; nucleolus [GO:0005730]; nucleoplasm [GO:0005654]; small-subunit processome [GO:0032040]; synapse [GO:0045202]	RNA binding [GO:0003723]; structural constituent of ribosome [GO:0003735]	998
P61247	P62888	Small ribosomal subunit protein eS1 (40S ribosomal protein S3a) (v-fos transformation effector protein) (Fte-1)	cell differentiation [GO:0030154]; cytoplasmic translation [GO:0002181]; negative regulation of apoptotic process [GO:0043066]; ribosomal small subunit biogenesis [GO:0042274]; translation [GO:0006412]; translational initiation [GO:0006413]	cytoplasm [GO:0005737]; cytosol [GO:0005829]; cytosolic ribosome [GO:0022626]; cytosolic small ribosomal subunit [GO:0022627]; endoplasmic reticulum [GO:0005783]; extracellular exosome [GO:0070062]; focal adhesion [GO:0005925]; nucleolus [GO:0005730]; nucleoplasm [GO:0005654]; nucleus [GO:0005634]; ribonucleoprotein complex [GO:1990904]; small-subunit processome [GO:0032040]; synapse [GO:0045202]	mRNA 5'-UTR binding [GO:0048027]; RNA binding [GO:0003723]; structural constituent of ribosome [GO:0003735]	Large ribosomal subunit protein eL30 (60S ribosomal protein L30)	antimicrobial humoral immune response mediated by antimicrobial peptide [GO:0061844]; cytoplasmic translation [GO:0002181]; defense response to Gram-negative bacterium [GO:0050829]; killing of cells of another organism [GO:0031640]; translation [GO:0006412]	cytoplasm [GO:0005737]; cytosol [GO:0005829]; cytosolic large ribosomal subunit [GO:0022625]; cytosolic ribosome [GO:0022626]; extracellular exosome [GO:0070062]; focal adhesion [GO:0005925]; membrane [GO:0016020]; nucleus [GO:0005634]; postsynaptic density [GO:0014069]	RNA binding [GO:0003723]; structural constituent of ribosome [GO:0003735]	999
P07437	P0DPH7	Tubulin beta chain (Tubulin beta-5 chain)	cell division [GO:0051301]; cytoskeleton-dependent intracellular transport [GO:0030705]; microtubule cytoskeleton organization [GO:0000226]; microtubule-based process [GO:0007017]; mitotic cell cycle [GO:0000278]; natural killer cell mediated cytotoxicity [GO:0042267]; odontoblast differentiation [GO:0071895]; regulation of synapse organization [GO:0050807]; spindle assembly [GO:0051225]	azurophil granule lumen [GO:0035578]; cell body [GO:0044297]; cytoplasm [GO:0005737]; cytoplasmic ribonucleoprotein granule [GO:0036464]; cytoskeleton [GO:0005856]; cytosol [GO:0005829]; extracellular exosome [GO:0070062]; extracellular region [GO:0005576]; intercellular bridge [GO:0045171]; membrane raft [GO:0045121]; microtubule [GO:0005874]; microtubule cytoskeleton [GO:0015630]; mitotic spind…	GTP binding [GO:0005525]; GTPase activating protein binding [GO:0032794]; GTPase activity [GO:0003924]; metal ion binding [GO:0046872]; MHC class I protein binding [GO:0042288]; protein domain specific binding [GO:0019904]; protein-containing complex binding [GO:0044877]; structural constituent of cytoskeleton [GO:0005200]; structural molecule activity [GO:0005198]; ubiquitin protein ligase bindi…	Tubulin alpha-3C chain (EC 3.6.5.-) (Alpha-tubulin 2) (Alpha-tubulin 3C) (Tubulin alpha-2 chain) [Cleaved into: Detyrosinated tubulin alpha-3C chain]	microtubule cytoskeleton organization [GO:0000226]; mitotic cell cycle [GO:0000278]	cytoplasm [GO:0005737]; microtubule [GO:0005874]; microtubule cytoskeleton [GO:0015630]; nucleus [GO:0005634]	GTP binding [GO:0005525]; hydrolase activity [GO:0016787]; metal ion binding [GO:0046872]; structural constituent of cytoskeleton [GO:0005200]	978
Q15003	Q9BPX3	Condensin complex subunit 2 (Barren homolog protein 1) (Chromosome-associated protein H) (hCAP-H) (Non-SMC condensin I complex subunit H) (XCAP-H homolog)	cell division [GO:0051301]; female meiosis chromosome separation [GO:0051309]; meiotic chromosome condensation [GO:0010032]; mitotic chromosome condensation [GO:0007076]; positive regulation of chromosome condensation [GO:1905821]; positive regulation of chromosome segregation [GO:0051984]; positive regulation of chromosome separation [GO:1905820]	condensed nuclear chromosome [GO:0000794]; condensin complex [GO:0000796]; cytosol [GO:0005829]; membrane [GO:0016020]; nucleoplasm [GO:0005654]	chromatin binding [GO:0003682]	Condensin complex subunit 3 (Chromosome-associated protein G) (Condensin subunit CAP-G) (hCAP-G) (Melanoma antigen NY-MEL-3) (Non-SMC condensin I complex subunit G) (XCAP-G homolog)	cell division [GO:0051301]; mitotic chromosome condensation [GO:0007076]; positive regulation of chromosome condensation [GO:1905821]; positive regulation of chromosome segregation [GO:0051984]; positive regulation of chromosome separation [GO:1905820]	condensed chromosome [GO:0000793]; condensed chromosome, centromeric region [GO:0000779]; condensed nuclear chromosome [GO:0000794]; condensin complex [GO:0000796]; cytoplasm [GO:0005737]; cytosol [GO:0005829]; membrane [GO:0016020]; nucleus [GO:0005634]		999
P39023	P46776	Large ribosomal subunit protein uL3 (60S ribosomal protein L3) (HIV-1 TAR RNA-binding protein B) (TARBP-B)	cellular response to interleukin-4 [GO:0071353]; cytoplasmic translation [GO:0002181]; translation [GO:0006412]	cytoplasm [GO:0005737]; cytosol [GO:0005829]; cytosolic large ribosomal subunit [GO:0022625]; cytosolic ribosome [GO:0022626]; extracellular exosome [GO:0070062]; focal adhesion [GO:0005925]; nucleolus [GO:0005730]; nucleus [GO:0005634]; protein-containing complex [GO:0032991]	RNA binding [GO:0003723]; structural constituent of ribosome [GO:0003735]	Large ribosomal subunit protein uL15 (60S ribosomal protein L27a)	cytoplasmic translation [GO:0002181]; translation [GO:0006412]	cytoplasm [GO:0005737]; cytosol [GO:0005829]; cytosolic large ribosomal subunit [GO:0022625]; cytosolic ribosome [GO:0022626]; endoplasmic reticulum [GO:0005783]; membrane [GO:0016020]; nucleoplasm [GO:0005654]	RNA binding [GO:0003723]; structural constituent of ribosome [GO:0003735]	999
P62277	P62847	Small ribosomal subunit protein uS15 (40S ribosomal protein S13)	cytoplasmic translation [GO:0002181]; negative regulation of RNA splicing [GO:0033119]; ribosomal small subunit biogenesis [GO:0042274]; translation [GO:0006412]	cytoplasm [GO:0005737]; cytosol [GO:0005829]; cytosolic ribosome [GO:0022626]; cytosolic small ribosomal subunit [GO:0022627]; extracellular exosome [GO:0070062]; focal adhesion [GO:0005925]; membrane [GO:0016020]; nucleolus [GO:0005730]; nucleoplasm [GO:0005654]; nucleus [GO:0005634]; postsynaptic density [GO:0014069]; ribosome [GO:0005840]; small-subunit processome [GO:0032040]	mRNA 5'-UTR binding [GO:0048027]; mRNA binding [GO:0003729]; RNA binding [GO:0003723]; small ribosomal subunit rRNA binding [GO:0070181]; structural constituent of ribosome [GO:0003735]	Small ribosomal subunit protein eS24 (40S ribosomal protein S24)	cytoplasmic translation [GO:0002181]; erythrocyte homeostasis [GO:0034101]; ribosomal small subunit biogenesis [GO:0042274]; rRNA processing [GO:0006364]; translation [GO:0006412]	cytoplasm [GO:0005737]; cytosol [GO:0005829]; cytosolic ribosome [GO:0022626]; cytosolic small ribosomal subunit [GO:0022627]; endoplasmic reticulum [GO:0005783]; membrane [GO:0016020]; nucleolus [GO:0005730]; nucleoplasm [GO:0005654]; nucleus [GO:0005634]; small ribosomal subunit [GO:0015935]; small-subunit processome [GO:0032040]	RNA binding [GO:0003723]; structural constituent of ribosome [GO:0003735]; translation initiation factor binding [GO:0031369]	999
P61326	Q86V81	Protein mago nashi homolog	mRNA export from nucleus [GO:0006406]; mRNA splicing, via spliceosome [GO:0000398]; nuclear-transcribed mRNA catabolic process, nonsense-mediated decay [GO:0000184]; regulation of alternative mRNA splicing, via spliceosome [GO:0000381]; regulation of mRNA processing [GO:0050684]; regulation of nuclear-transcribed mRNA catabolic process, nonsense-mediated decay [GO:2000622]; regulation of translat…	catalytic step 2 spliceosome [GO:0071013]; cytosol [GO:0005829]; exon-exon junction complex [GO:0035145]; exon-exon junction subcomplex mago-y14 [GO:1990501]; nuclear speck [GO:0016607]; nucleoplasm [GO:0005654]; nucleus [GO:0005634]	RNA binding [GO:0003723]	THO complex subunit 4 (Tho4) (Ally of AML-1 and LEF-1) (Aly/REF export factor) (Transcriptional coactivator Aly/REF) (bZIP-enhancing factor BEF)	mRNA export from nucleus [GO:0006406]; mRNA processing [GO:0006397]; osteoblast differentiation [GO:0001649]; RNA export from nucleus [GO:0006405]; RNA splicing [GO:0008380]	catalytic step 2 spliceosome [GO:0071013]; cytoplasm [GO:0005737]; cytosol [GO:0005829]; extracellular exosome [GO:0070062]; membrane [GO:0016020]; nuclear speck [GO:0016607]; nucleoplasm [GO:0005654]; nucleus [GO:0005634]; transcription export complex [GO:0000346]	C5-methylcytidine-containing RNA reader activity [GO:0062153]; mRNA binding [GO:0003729]; RNA binding [GO:0003723]	992
P14923	P19022	Junction plakoglobin (Catenin gamma) (Desmoplakin III) (Desmoplakin-3)	bundle of His cell-Purkinje myocyte adhesion involved in cell communication [GO:0086073]; canonical Wnt signaling pathway [GO:0060070]; cell migration [GO:0016477]; cell-cell adhesion [GO:0098609]; cellular response to indole-3-methanol [GO:0071681]; desmosome assembly [GO:0002159]; detection of mechanical stimulus [GO:0050982]; endothelial cell-cell adhesion [GO:0071603]; negative regulation of …	adherens junction [GO:0005912]; catenin complex [GO:0016342]; cell-cell junction [GO:0005911]; cornified envelope [GO:0001533]; cytoplasm [GO:0005737]; cytoplasmic side of plasma membrane [GO:0009898]; cytoskeleton [GO:0005856]; cytosol [GO:0005829]; desmosome [GO:0030057]; extracellular exosome [GO:0070062]; extracellular region [GO:0005576]; ficolin-1-rich granule lumen [GO:1904813]; focal adhe…	alpha-catenin binding [GO:0045294]; cadherin binding [GO:0045296]; cell adhesion molecule binding [GO:0050839]; cell adhesive protein binding involved in bundle of His cell-Purkinje myocyte communication [GO:0086083]; cytoskeletal protein-membrane anchor activity [GO:0106006]; DNA-binding transcription factor binding [GO:0140297]; protein homodimerization activity [GO:0042803]; protein phosphatas…	Cadherin-2 (CDw325) (Neural cadherin) (N-cadherin) (CD antigen CD325)	adherens junction organization [GO:0034332]; blood vessel morphogenesis [GO:0048514]; brain development [GO:0007420]; brain morphogenesis [GO:0048854]; calcium-dependent cell-cell adhesion via plasma membrane cell adhesion molecules [GO:0016339]; cell adhesion [GO:0007155]; cell morphogenesis [GO:0000902]; cell-cell adhesion [GO:0098609]; cell-cell adhesion mediated by cadherin [GO:0044331]; cell…	adherens junction [GO:0005912]; apical part of cell [GO:0045177]; apical plasma membrane [GO:0016324]; apicolateral plasma membrane [GO:0016327]; basolateral plasma membrane [GO:0016323]; catenin complex [GO:0016342]; cell junction [GO:0030054]; cell surface [GO:0009986]; cell-cell junction [GO:0005911]; collagen-containing extracellular matrix [GO:0062023]; cytoplasm [GO:0005737]; desmosome [GO:…	alpha-catenin binding [GO:0045294]; beta-catenin binding [GO:0008013]; cadherin binding [GO:0045296]; calcium ion binding [GO:0005509]; gamma-catenin binding [GO:0045295]; identical protein binding [GO:0042802]; protein kinase binding [GO:0019901]; protein phosphatase binding [GO:0019903]; RNA binding [GO:0003723]	975
O60814	P0DPK2	Histone H2B type 1-K (H2B K) (HIRA-interacting protein 1)	antibacterial humoral response [GO:0019731]; antimicrobial humoral immune response mediated by antimicrobial peptide [GO:0061844]; defense response to Gram-negative bacterium [GO:0050829]; defense response to Gram-positive bacterium [GO:0050830]; innate immune response in mucosa [GO:0002227]; killing of cells of another organism [GO:0031640]	cytosol [GO:0005829]; extracellular space [GO:0005615]; nucleoplasm [GO:0005654]; nucleosome [GO:0000786]; nucleus [GO:0005634]	DNA binding [GO:0003677]; protein heterodimerization activity [GO:0046982]; structural constituent of chromatin [GO:0030527]	Histone H3.Y (Histone H3.Y1)		nucleoplasm [GO:0005654]; nucleosome [GO:0000786]; nucleus [GO:0005634]	nucleosomal DNA binding [GO:0031492]; protein heterodimerization activity [GO:0046982]; structural constituent of chromatin [GO:0030527]	868
P61353	P62888	Large ribosomal subunit protein eL27 (60S ribosomal protein L27)	cytoplasmic translation [GO:0002181]; response to aldosterone [GO:1904044]; rRNA processing [GO:0006364]; translation [GO:0006412]	cytoplasm [GO:0005737]; cytoplasmic side of rough endoplasmic reticulum membrane [GO:0098556]; cytosol [GO:0005829]; cytosolic large ribosomal subunit [GO:0022625]; cytosolic ribosome [GO:0022626]; extracellular exosome [GO:0070062]; focal adhesion [GO:0005925]; membrane [GO:0016020]; nucleolus [GO:0005730]; nucleoplasm [GO:0005654]; nucleus [GO:0005634]; ribonucleoprotein complex [GO:1990904]; r…	RNA binding [GO:0003723]; structural constituent of ribosome [GO:0003735]	Large ribosomal subunit protein eL30 (60S ribosomal protein L30)	antimicrobial humoral immune response mediated by antimicrobial peptide [GO:0061844]; cytoplasmic translation [GO:0002181]; defense response to Gram-negative bacterium [GO:0050829]; killing of cells of another organism [GO:0031640]; translation [GO:0006412]	cytoplasm [GO:0005737]; cytosol [GO:0005829]; cytosolic large ribosomal subunit [GO:0022625]; cytosolic ribosome [GO:0022626]; extracellular exosome [GO:0070062]; focal adhesion [GO:0005925]; membrane [GO:0016020]; nucleus [GO:0005634]; postsynaptic density [GO:0014069]	RNA binding [GO:0003723]; structural constituent of ribosome [GO:0003735]	999
O60814	P0CG47	Histone H2B type 1-K (H2B K) (HIRA-interacting protein 1)	antibacterial humoral response [GO:0019731]; antimicrobial humoral immune response mediated by antimicrobial peptide [GO:0061844]; defense response to Gram-negative bacterium [GO:0050829]; defense response to Gram-positive bacterium [GO:0050830]; innate immune response in mucosa [GO:0002227]; killing of cells of another organism [GO:0031640]	cytosol [GO:0005829]; extracellular space [GO:0005615]; nucleoplasm [GO:0005654]; nucleosome [GO:0000786]; nucleus [GO:0005634]	DNA binding [GO:0003677]; protein heterodimerization activity [GO:0046982]; structural constituent of chromatin [GO:0030527]	Polyubiquitin-B [Cleaved into: Ubiquitin]	energy homeostasis [GO:0097009]; fat pad development [GO:0060613]; female gonad development [GO:0008585]; female meiosis I [GO:0007144]; hypothalamus gonadotrophin-releasing hormone neuron development [GO:0021888]; male meiosis I [GO:0007141]; mitochondrion transport along microtubule [GO:0047497]; modification-dependent protein catabolic process [GO:0019941]; neuron projection morphogenesis [GO:…	cytosol [GO:0005829]; endocytic vesicle membrane [GO:0030666]; endoplasmic reticulum membrane [GO:0005789]; endosome membrane [GO:0010008]; extracellular exosome [GO:0070062]; extracellular space [GO:0005615]; mitochondrial outer membrane [GO:0005741]; mitochondrion [GO:0005739]; neuron projection [GO:0043005]; neuronal cell body [GO:0043025]; nucleoplasm [GO:0005654]; nucleus [GO:0005634]; plasm…	protein tag activity [GO:0031386]; RNA binding [GO:0003723]; ubiquitin protein ligase binding [GO:0031625]	956
P50552	P60709	Vasodilator-stimulated phosphoprotein (VASP)	actin cytoskeleton organization [GO:0030036]; actin polymerization or depolymerization [GO:0008154]; axon guidance [GO:0007411]; neural tube closure [GO:0001843]; positive regulation of actin filament polymerization [GO:0030838]; protein homotetramerization [GO:0051289]	actin cytoskeleton [GO:0015629]; bicellular tight junction [GO:0005923]; cytosol [GO:0005829]; extracellular exosome [GO:0070062]; filopodium membrane [GO:0031527]; focal adhesion [GO:0005925]; lamellipodium membrane [GO:0031258]; plasma membrane [GO:0005886]	actin binding [GO:0003779]; cadherin binding [GO:0045296]; profilin binding [GO:0005522]; SH3 domain binding [GO:0017124]	Actin, cytoplasmic 1 (EC 3.6.4.-) (Beta-actin) [Cleaved into: Actin, cytoplasmic 1, N-terminally processed]	adherens junction assembly [GO:0034333]; apical protein localization [GO:0045176]; axonogenesis [GO:0007409]; cell motility [GO:0048870]; cellular response to cytochalasin B [GO:0072749]; chromatin remodeling [GO:0006338]; establishment or maintenance of cell polarity [GO:0007163]; maintenance of blood-brain barrier [GO:0035633]; morphogenesis of a polarized epithelium [GO:0001738]; negative regu…	actin cytoskeleton [GO:0015629]; actin filament [GO:0005884]; adherens junction [GO:0005912]; apical junction complex [GO:0043296]; axon [GO:0030424]; bBAF complex [GO:0140092]; blood microparticle [GO:0072562]; brahma complex [GO:0035060]; brush border [GO:0005903]; calyx of Held [GO:0044305]; cell-cell junction [GO:0005911]; chromatin [GO:0000785]; cortical cytoskeleton [GO:0030863]; cytoplasm …	ATP binding [GO:0005524]; ATP hydrolysis activity [GO:0016887]; identical protein binding [GO:0042802]; kinesin binding [GO:0019894]; nitric-oxide synthase binding [GO:0050998]; protein kinase binding [GO:0019901]; structural constituent of cytoskeleton [GO:0005200]; structural constituent of postsynaptic actin cytoskeleton [GO:0098973]; Tat protein binding [GO:0030957]; tau protein binding [GO:0…	955
O15372	Q9Y262	Eukaryotic translation initiation factor 3 subunit H (eIF3h) (Eukaryotic translation initiation factor 3 subunit 3) (eIF-3-gamma) (eIF3 p40 subunit)	formation of cytoplasmic translation initiation complex [GO:0001732]; negative regulation of proteasomal ubiquitin-dependent protein catabolic process [GO:0032435]; regulation of translational initiation [GO:0006446]; translational initiation [GO:0006413]	cytosol [GO:0005829]; eukaryotic 43S preinitiation complex [GO:0016282]; eukaryotic 48S preinitiation complex [GO:0033290]; eukaryotic translation initiation factor 3 complex [GO:0005852]; eukaryotic translation initiation factor 3 complex, eIF3m [GO:0071541]; extracellular exosome [GO:0070062]; membrane [GO:0016020]	metal-dependent deubiquitinase activity [GO:0140492]; metallopeptidase activity [GO:0008237]; RNA binding [GO:0003723]; translation initiation factor activity [GO:0003743]	Eukaryotic translation initiation factor 3 subunit L (eIF3l) (Eukaryotic translation initiation factor 3 subunit 6-interacting protein) (Eukaryotic translation initiation factor 3 subunit E-interacting protein)	formation of cytoplasmic translation initiation complex [GO:0001732]; translational initiation [GO:0006413]; viral translational termination-reinitiation [GO:0075525]	cytosol [GO:0005829]; eukaryotic 43S preinitiation complex [GO:0016282]; eukaryotic 48S preinitiation complex [GO:0033290]; eukaryotic translation initiation factor 3 complex [GO:0005852]; fibrillar center [GO:0001650]; membrane [GO:0016020]; nucleoplasm [GO:0005654]; synapse [GO:0045202]	RNA binding [GO:0003723]; translation initiation factor activity [GO:0003743]	999
O60925	P49368	Prefoldin subunit 1	chaperone-mediated protein folding [GO:0061077]; negative regulation of amyloid fibril formation [GO:1905907]; protein folding [GO:0006457]	cytoplasm [GO:0005737]; prefoldin complex [GO:0016272]	amyloid-beta binding [GO:0001540]; protein folding chaperone [GO:0044183]; unfolded protein binding [GO:0051082]	T-complex protein 1 subunit gamma (TCP-1-gamma) (CCT-gamma) (Chaperonin containing T-complex polypeptide 1 subunit 3) (hTRiC5)	binding of sperm to zona pellucida [GO:0007339]; chaperone-mediated protein folding [GO:0061077]; positive regulation of establishment of protein localization to telomere [GO:1904851]; positive regulation of protein localization to Cajal body [GO:1904871]; positive regulation of telomerase RNA localization to Cajal body [GO:1904874]; positive regulation of telomere maintenance via telomerase [GO:…	cell body [GO:0044297]; chaperonin-containing T-complex [GO:0005832]; cytoskeleton [GO:0005856]; cytosol [GO:0005829]; extracellular exosome [GO:0070062]; microtubule [GO:0005874]; zona pellucida receptor complex [GO:0002199]	ATP binding [GO:0005524]; ATP hydrolysis activity [GO:0016887]; ATP-dependent protein folding chaperone [GO:0140662]; protein folding chaperone [GO:0044183]; RNA binding [GO:0003723]; unfolded protein binding [GO:0051082]	984
A6NMY6	P60709	Putative annexin A2-like protein (Annexin A2 pseudogene 2) (Lipocortin II pseudogene)	positive regulation of receptor-mediated endocytosis involved in cholesterol transport [GO:1905602]	basement membrane [GO:0005604]; cytoplasm [GO:0005737]; extracellular exosome [GO:0070062]; melanosome [GO:0042470]; nucleus [GO:0005634]; plasma membrane [GO:0005886]	cadherin binding involved in cell-cell adhesion [GO:0098641]; calcium channel activity [GO:0005262]; calcium ion binding [GO:0005509]; calcium-dependent phospholipid binding [GO:0005544]; cytoskeletal protein binding [GO:0008092]; phosphatidylinositol-4,5-bisphosphate binding [GO:0005546]; phosphatidylserine binding [GO:0001786]; phospholipase A2 inhibitor activity [GO:0019834]; protease binding …	Actin, cytoplasmic 1 (EC 3.6.4.-) (Beta-actin) [Cleaved into: Actin, cytoplasmic 1, N-terminally processed]	adherens junction assembly [GO:0034333]; apical protein localization [GO:0045176]; axonogenesis [GO:0007409]; cell motility [GO:0048870]; cellular response to cytochalasin B [GO:0072749]; chromatin remodeling [GO:0006338]; establishment or maintenance of cell polarity [GO:0007163]; maintenance of blood-brain barrier [GO:0035633]; morphogenesis of a polarized epithelium [GO:0001738]; negative regu…	actin cytoskeleton [GO:0015629]; actin filament [GO:0005884]; adherens junction [GO:0005912]; apical junction complex [GO:0043296]; axon [GO:0030424]; bBAF complex [GO:0140092]; blood microparticle [GO:0072562]; brahma complex [GO:0035060]; brush border [GO:0005903]; calyx of Held [GO:0044305]; cell-cell junction [GO:0005911]; chromatin [GO:0000785]; cortical cytoskeleton [GO:0030863]; cytoplasm …	ATP binding [GO:0005524]; ATP hydrolysis activity [GO:0016887]; identical protein binding [GO:0042802]; kinesin binding [GO:0019894]; nitric-oxide synthase binding [GO:0050998]; protein kinase binding [GO:0019901]; structural constituent of cytoskeleton [GO:0005200]; structural constituent of postsynaptic actin cytoskeleton [GO:0098973]; Tat protein binding [GO:0030957]; tau protein binding [GO:0…	NF
P62979	Q8NC51	Ubiquitin-ribosomal protein eS31 fusion protein (Ubiquitin carboxyl extension protein 80) [Cleaved into: Ubiquitin; Small ribosomal subunit protein eS31 (40S ribosomal protein S27a)]	cytoplasmic translation [GO:0002181]; modification-dependent protein catabolic process [GO:0019941]; protein ubiquitination [GO:0016567]; translation [GO:0006412]	cytoplasm [GO:0005737]; cytosol [GO:0005829]; cytosolic ribosome [GO:0022626]; cytosolic small ribosomal subunit [GO:0022627]; endocytic vesicle membrane [GO:0030666]; endoplasmic reticulum membrane [GO:0005789]; endosome membrane [GO:0010008]; extracellular exosome [GO:0070062]; extracellular space [GO:0005615]; membrane [GO:0016020]; mitochondrial outer membrane [GO:0005741]; nucleolus [GO:0005…	metal ion binding [GO:0046872]; protein tag activity [GO:0031386]; RNA binding [GO:0003723]; structural constituent of ribosome [GO:0003735]; ubiquitin protein ligase binding [GO:0031625]	SERPINE1 mRNA-binding protein 1 (PAI1 RNA-binding protein 1) (PAI-RBP1) (Plasminogen activator inhibitor 1 RNA-binding protein)	negative regulation of translation [GO:0017148]; PML body organization [GO:0030578]; regulation of mRNA stability [GO:0043488]; ribosome hibernation [GO:0141014]	cytoplasm [GO:0005737]; cytosol [GO:0005829]; extracellular exosome [GO:0070062]; membrane [GO:0016020]; non-membrane-bounded organelle [GO:0043228]; nucleus [GO:0005634]; perinuclear region of cytoplasm [GO:0048471]	cadherin binding [GO:0045296]; mRNA 3'-UTR binding [GO:0003730]; ribosome binding [GO:0043022]; RNA binding [GO:0003723]; SUMO binding [GO:0032183]; translation elongation factor binding [GO:0061770]; translation repressor activity [GO:0030371]	988
P35579	P60660	Myosin-9 (Cellular myosin heavy chain, type A) (Myosin heavy chain 9) (Myosin heavy chain, non-muscle IIa) (Non-muscle myosin heavy chain A) (NMMHC-A) (Non-muscle myosin heavy chain IIa) (NMMHC II-a) (NMMHC-IIA)	actin cytoskeleton organization [GO:0030036]; actin filament-based movement [GO:0030048]; actomyosin structure organization [GO:0031032]; angiogenesis [GO:0001525]; blood vessel endothelial cell migration [GO:0043534]; cortical granule exocytosis [GO:0060471]; cytokinetic process [GO:0032506]; endodermal cell differentiation [GO:0035987]; establishment of meiotic spindle localization [GO:0051295]…	actin cytoskeleton [GO:0015629]; actomyosin [GO:0042641]; actomyosin contractile ring [GO:0005826]; adherens junction [GO:0005912]; brush border [GO:0005903]; cell leading edge [GO:0031252]; cleavage furrow [GO:0032154]; cortical granule [GO:0060473]; cytoplasm [GO:0005737]; cytoplasmic side of plasma membrane [GO:0009898]; cytosol [GO:0005829]; extracellular exosome [GO:0070062]; focal adhesion …	actin binding [GO:0003779]; actin filament binding [GO:0051015]; ADP binding [GO:0043531]; ATP binding [GO:0005524]; cadherin binding [GO:0045296]; calmodulin binding [GO:0005516]; cytoskeletal motor activity [GO:0003774]; identical protein binding [GO:0042802]; integrin binding [GO:0005178]; microfilament motor activity [GO:0000146]; protein domain specific binding [GO:0019904]; protein homodime…	Myosin light polypeptide 6 (17 kDa myosin light chain) (LC17) (Myosin light chain 3) (MLC-3) (Myosin light chain alkali 3) (Myosin light chain A3) (Smooth muscle and nonmuscle myosin light chain alkali 6)	muscle contraction [GO:0006936]; muscle filament sliding [GO:0030049]; skeletal muscle tissue development [GO:0007519]	brush border [GO:0005903]; cytosol [GO:0005829]; extracellular exosome [GO:0070062]; membrane [GO:0016020]; myosin complex [GO:0016459]; myosin II complex [GO:0016460]; unconventional myosin complex [GO:0016461]; vesicle [GO:0031982]	calcium ion binding [GO:0005509]; cytoskeletal motor activity [GO:0003774]; microfilament motor activity [GO:0000146]; structural constituent of muscle [GO:0008307]	998
P06753	P09493	Tropomyosin alpha-3 chain (Gamma-tropomyosin) (Tropomyosin-3) (Tropomyosin-5) (hTM5)	actin filament organization [GO:0007015]; muscle contraction [GO:0006936]	actin cytoskeleton [GO:0015629]; actin filament [GO:0005884]; cytoskeleton [GO:0005856]; cytosol [GO:0005829]; extracellular exosome [GO:0070062]; muscle thin filament tropomyosin [GO:0005862]; stress fiber [GO:0001725]	actin filament binding [GO:0051015]	Tropomyosin alpha-1 chain (Alpha-tropomyosin) (Tropomyosin-1)	actin filament organization [GO:0007015]; cardiac muscle contraction [GO:0060048]; cellular response to reactive oxygen species [GO:0034614]; cytoskeleton organization [GO:0007010]; muscle filament sliding [GO:0030049]; negative regulation of cell migration [GO:0030336]; negative regulation of vascular associated smooth muscle cell migration [GO:1904753]; negative regulation of vascular associate…	actin cytoskeleton [GO:0015629]; actin filament [GO:0005884]; bleb [GO:0032059]; cytoskeleton [GO:0005856]; cytosol [GO:0005829]; muscle thin filament tropomyosin [GO:0005862]; ruffle membrane [GO:0032587]; sarcomere [GO:0030017]; stress fiber [GO:0001725]	actin binding [GO:0003779]; actin filament binding [GO:0051015]; cytoskeletal protein binding [GO:0008092]; identical protein binding [GO:0042802]; protein heterodimerization activity [GO:0046982]; protein homodimerization activity [GO:0042803]; structural constituent of cytoskeleton [GO:0005200]; structural constituent of muscle [GO:0008307]	998
A6NMY6	P15311	Putative annexin A2-like protein (Annexin A2 pseudogene 2) (Lipocortin II pseudogene)	positive regulation of receptor-mediated endocytosis involved in cholesterol transport [GO:1905602]	basement membrane [GO:0005604]; cytoplasm [GO:0005737]; extracellular exosome [GO:0070062]; melanosome [GO:0042470]; nucleus [GO:0005634]; plasma membrane [GO:0005886]	cadherin binding involved in cell-cell adhesion [GO:0098641]; calcium channel activity [GO:0005262]; calcium ion binding [GO:0005509]; calcium-dependent phospholipid binding [GO:0005544]; cytoskeletal protein binding [GO:0008092]; phosphatidylinositol-4,5-bisphosphate binding [GO:0005546]; phosphatidylserine binding [GO:0001786]; phospholipase A2 inhibitor activity [GO:0019834]; protease binding …	Ezrin (Cytovillin) (Villin-2) (p81)	actin cytoskeleton organization [GO:0030036]; actin filament bundle assembly [GO:0051017]; astral microtubule organization [GO:0030953]; cellular response to cAMP [GO:0071320]; cortical microtubule organization [GO:0043622]; establishment of centrosome localization [GO:0051660]; establishment of endothelial barrier [GO:0061028]; establishment or maintenance of apical/basal cell polarity [GO:00350…	actin cytoskeleton [GO:0015629]; actin filament [GO:0005884]; adherens junction [GO:0005912]; apical part of cell [GO:0045177]; apical plasma membrane [GO:0016324]; basolateral plasma membrane [GO:0016323]; brush border [GO:0005903]; cell periphery [GO:0071944]; cell projection [GO:0042995]; ciliary basal body [GO:0036064]; cortical cytoskeleton [GO:0030863]; cytoplasm [GO:0005737]; cytosol [GO:0…	actin binding [GO:0003779]; actin filament binding [GO:0051015]; ATPase binding [GO:0051117]; cadherin binding [GO:0045296]; cell adhesion molecule binding [GO:0050839]; disordered domain specific binding [GO:0097718]; identical protein binding [GO:0042802]; microtubule binding [GO:0008017]; protein domain specific binding [GO:0019904]; protein kinase A binding [GO:0051018]; protein kinase A cata…	NF
P0DPK2	P62805	Histone H3.Y (Histone H3.Y1)		nucleoplasm [GO:0005654]; nucleosome [GO:0000786]; nucleus [GO:0005634]	nucleosomal DNA binding [GO:0031492]; protein heterodimerization activity [GO:0046982]; structural constituent of chromatin [GO:0030527]	Histone H4	chromatin organization [GO:0006325]; negative regulation of megakaryocyte differentiation [GO:0045653]; nucleosome assembly [GO:0006334]; protein localization to CENP-A containing chromatin [GO:0061644]; telomere organization [GO:0032200]	CENP-A containing nucleosome [GO:0043505]; chromosome, telomeric region [GO:0000781]; extracellular exosome [GO:0070062]; extracellular region [GO:0005576]; membrane [GO:0016020]; nucleoplasm [GO:0005654]; nucleosome [GO:0000786]; nucleus [GO:0005634]; protein-containing complex [GO:0032991]	DNA binding [GO:0003677]; protein heterodimerization activity [GO:0046982]; RNA binding [GO:0003723]; structural constituent of chromatin [GO:0030527]	943
P0CG47	P23527	Polyubiquitin-B [Cleaved into: Ubiquitin]	energy homeostasis [GO:0097009]; fat pad development [GO:0060613]; female gonad development [GO:0008585]; female meiosis I [GO:0007144]; hypothalamus gonadotrophin-releasing hormone neuron development [GO:0021888]; male meiosis I [GO:0007141]; mitochondrion transport along microtubule [GO:0047497]; modification-dependent protein catabolic process [GO:0019941]; neuron projection morphogenesis [GO:…	cytosol [GO:0005829]; endocytic vesicle membrane [GO:0030666]; endoplasmic reticulum membrane [GO:0005789]; endosome membrane [GO:0010008]; extracellular exosome [GO:0070062]; extracellular space [GO:0005615]; mitochondrial outer membrane [GO:0005741]; mitochondrion [GO:0005739]; neuron projection [GO:0043005]; neuronal cell body [GO:0043025]; nucleoplasm [GO:0005654]; nucleus [GO:0005634]; plasm…	protein tag activity [GO:0031386]; RNA binding [GO:0003723]; ubiquitin protein ligase binding [GO:0031625]	Histone H2B type 1-O (H2B-clustered histone 17) (Histone H2B.2) (Histone H2B.n) (H2B/n)	nucleosome assembly [GO:0006334]	cytosol [GO:0005829]; nucleoplasm [GO:0005654]; nucleosome [GO:0000786]; nucleus [GO:0005634]	DNA binding [GO:0003677]; protein heterodimerization activity [GO:0046982]; structural constituent of chromatin [GO:0030527]	559
P60709	P61163	Actin, cytoplasmic 1 (EC 3.6.4.-) (Beta-actin) [Cleaved into: Actin, cytoplasmic 1, N-terminally processed]	adherens junction assembly [GO:0034333]; apical protein localization [GO:0045176]; axonogenesis [GO:0007409]; cell motility [GO:0048870]; cellular response to cytochalasin B [GO:0072749]; chromatin remodeling [GO:0006338]; establishment or maintenance of cell polarity [GO:0007163]; maintenance of blood-brain barrier [GO:0035633]; morphogenesis of a polarized epithelium [GO:0001738]; negative regu…	actin cytoskeleton [GO:0015629]; actin filament [GO:0005884]; adherens junction [GO:0005912]; apical junction complex [GO:0043296]; axon [GO:0030424]; bBAF complex [GO:0140092]; blood microparticle [GO:0072562]; brahma complex [GO:0035060]; brush border [GO:0005903]; calyx of Held [GO:0044305]; cell-cell junction [GO:0005911]; chromatin [GO:0000785]; cortical cytoskeleton [GO:0030863]; cytoplasm …	ATP binding [GO:0005524]; ATP hydrolysis activity [GO:0016887]; identical protein binding [GO:0042802]; kinesin binding [GO:0019894]; nitric-oxide synthase binding [GO:0050998]; protein kinase binding [GO:0019901]; structural constituent of cytoskeleton [GO:0005200]; structural constituent of postsynaptic actin cytoskeleton [GO:0098973]; Tat protein binding [GO:0030957]; tau protein binding [GO:0…	Alpha-centractin (Centractin) (ARP1) (Actin-RPV) (Centrosome-associated actin homolog)	vesicle-mediated transport [GO:0016192]	cell cortex [GO:0005938]; centrosome [GO:0005813]; cytoplasm [GO:0005737]; cytosol [GO:0005829]; dynactin complex [GO:0005869]; extracellular exosome [GO:0070062]; microtubule associated complex [GO:0005875]; microtubule cytoskeleton [GO:0015630]	ATP binding [GO:0005524]	977
P58876	P68431	Histone H2B type 1-D (H2B-clustered histone 5) (HIRA-interacting protein 2) (Histone H2B.1 B) (Histone H2B.b) (H2B/b)		cytosol [GO:0005829]; extracellular exosome [GO:0070062]; nucleoplasm [GO:0005654]; nucleosome [GO:0000786]; nucleus [GO:0005634]	DNA binding [GO:0003677]; protein heterodimerization activity [GO:0046982]; structural constituent of chromatin [GO:0030527]	Histone H3.1 (Histone H3/a) (Histone H3/b) (Histone H3/c) (Histone H3/d) (Histone H3/f) (Histone H3/h) (Histone H3/i) (Histone H3/j) (Histone H3/k) (Histone H3/l)	chromatin organization [GO:0006325]; epigenetic regulation of gene expression [GO:0040029]; gene expression [GO:0010467]; nucleosome assembly [GO:0006334]; telomere organization [GO:0032200]	extracellular exosome [GO:0070062]; extracellular region [GO:0005576]; membrane [GO:0016020]; nucleoplasm [GO:0005654]; nucleosome [GO:0000786]; nucleus [GO:0005634]; protein-containing complex [GO:0032991]	cadherin binding [GO:0045296]; DNA binding [GO:0003677]; protein heterodimerization activity [GO:0046982]; structural constituent of chromatin [GO:0030527]	946
O15160	P62875	DNA-directed RNA polymerases I and III subunit RPAC1 (DNA-directed RNA polymerase I subunit C) (RNA polymerases I and III subunit AC1) (AC40) (DNA-directed RNA polymerases I and III 40 kDa polypeptide) (RPA40) (RPA39) (RPC40)	transcription by RNA polymerase I [GO:0006360]	cytoplasm [GO:0005737]; cytosol [GO:0005829]; fibrillar center [GO:0001650]; nucleoplasm [GO:0005654]; nucleus [GO:0005634]; RNA polymerase I complex [GO:0005736]; RNA polymerase III complex [GO:0005666]	DNA binding [GO:0003677]; DNA-directed 5'-3' RNA polymerase activity [GO:0003899]; protein dimerization activity [GO:0046983]; RNA polymerase I activity [GO:0001054]; RNA polymerase III activity [GO:0001056]	DNA-directed RNA polymerases I, II, and III subunit RPABC5 (RNA polymerases I, II, and III subunit ABC5) (DNA-directed RNA polymerase III subunit L) (RNA polymerase II 7.6 kDa subunit) (RPB7.6) (RPB10 homolog)	regulation of transcription by RNA polymerase I [GO:0006356]; transcription by RNA polymerase I [GO:0006360]; transcription by RNA polymerase II [GO:0006366]; tRNA transcription by RNA polymerase III [GO:0042797]	cytosol [GO:0005829]; nucleoplasm [GO:0005654]; nucleus [GO:0005634]; RNA polymerase I complex [GO:0005736]; RNA polymerase II, core complex [GO:0005665]; RNA polymerase III complex [GO:0005666]	DNA binding [GO:0003677]; DNA-directed 5'-3' RNA polymerase activity [GO:0003899]; RNA polymerase I activity [GO:0001054]; RNA polymerase II activity [GO:0001055]; RNA polymerase III activity [GO:0001056]; zinc ion binding [GO:0008270]	999
O60814	P10412	Histone H2B type 1-K (H2B K) (HIRA-interacting protein 1)	antibacterial humoral response [GO:0019731]; antimicrobial humoral immune response mediated by antimicrobial peptide [GO:0061844]; defense response to Gram-negative bacterium [GO:0050829]; defense response to Gram-positive bacterium [GO:0050830]; innate immune response in mucosa [GO:0002227]; killing of cells of another organism [GO:0031640]	cytosol [GO:0005829]; extracellular space [GO:0005615]; nucleoplasm [GO:0005654]; nucleosome [GO:0000786]; nucleus [GO:0005634]	DNA binding [GO:0003677]; protein heterodimerization activity [GO:0046982]; structural constituent of chromatin [GO:0030527]	Histone H1.4 (Histone H1b) (Histone H1s-4)	chromosome condensation [GO:0030261]; negative regulation of DNA recombination [GO:0045910]; negative regulation of transcription by RNA polymerase II [GO:0000122]; nucleosome assembly [GO:0006334]	heterochromatin [GO:0000792]; nucleosome [GO:0000786]; nucleus [GO:0005634]	chromatin DNA binding [GO:0031490]; double-stranded DNA binding [GO:0003690]; histone deacetylase binding [GO:0042826]; nucleosomal DNA binding [GO:0031492]; RNA binding [GO:0003723]; structural constituent of chromatin [GO:0030527]	927
P05787	P61981	Keratin, type II cytoskeletal 8 (Cytokeratin-8) (CK-8) (Keratin-8) (K8) (Type-II keratin Kb8)	cell differentiation involved in embryonic placenta development [GO:0060706]; extrinsic apoptotic signaling pathway [GO:0097191]; hepatocyte apoptotic process [GO:0097284]; intermediate filament organization [GO:0045109]; keratinization [GO:0031424]; response to hydrostatic pressure [GO:0051599]; response to other organism [GO:0051707]; sarcomere organization [GO:0045214]; tumor necrosis factor-m…	apicolateral plasma membrane [GO:0016327]; cell-cell junction [GO:0005911]; costamere [GO:0043034]; cytoplasm [GO:0005737]; cytosol [GO:0005829]; dystrophin-associated glycoprotein complex [GO:0016010]; extracellular exosome [GO:0070062]; intermediate filament [GO:0005882]; intermediate filament cytoskeleton [GO:0045111]; keratin filament [GO:0045095]; nuclear matrix [GO:0016363]; nucleoplasm [GO…	protein-containing complex binding [GO:0044877]; scaffold protein binding [GO:0097110]; structural constituent of skin epidermis [GO:0030280]	14-3-3 protein gamma (Protein kinase C inhibitor protein 1) (KCIP-1) [Cleaved into: 14-3-3 protein gamma, N-terminally processed]	cellular response to glucose starvation [GO:0042149]; cellular response to insulin stimulus [GO:0032869]; negative regulation of protein kinase activity [GO:0006469]; negative regulation of TORC1 signaling [GO:1904262]; protein targeting [GO:0006605]; regulation of neuron differentiation [GO:0045664]; regulation of signal transduction [GO:0009966]; regulation of synaptic plasticity [GO:0048167]; …	cytoplasm [GO:0005737]; cytosol [GO:0005829]; extracellular exosome [GO:0070062]; focal adhesion [GO:0005925]; membrane [GO:0016020]; presynapse [GO:0098793]	identical protein binding [GO:0042802]; insulin-like growth factor receptor binding [GO:0005159]; phosphoserine residue binding [GO:0050815]; protein domain specific binding [GO:0019904]; protein kinase C binding [GO:0005080]; protein kinase C inhibitor activity [GO:0008426]; protein sequestering activity [GO:0140311]; receptor tyrosine kinase binding [GO:0030971]; RNA binding [GO:0003723]	NF
P18621	P39023	Large ribosomal subunit protein uL22 (60S ribosomal protein L17) (60S ribosomal protein L23) (PD-1)	cytoplasmic translation [GO:0002181]; translation [GO:0006412]	cytoplasm [GO:0005737]; cytosol [GO:0005829]; cytosolic large ribosomal subunit [GO:0022625]; cytosolic ribosome [GO:0022626]; nucleus [GO:0005634]	RNA binding [GO:0003723]; structural constituent of ribosome [GO:0003735]	Large ribosomal subunit protein uL3 (60S ribosomal protein L3) (HIV-1 TAR RNA-binding protein B) (TARBP-B)	cellular response to interleukin-4 [GO:0071353]; cytoplasmic translation [GO:0002181]; translation [GO:0006412]	cytoplasm [GO:0005737]; cytosol [GO:0005829]; cytosolic large ribosomal subunit [GO:0022625]; cytosolic ribosome [GO:0022626]; extracellular exosome [GO:0070062]; focal adhesion [GO:0005925]; nucleolus [GO:0005730]; nucleus [GO:0005634]; protein-containing complex [GO:0032991]	RNA binding [GO:0003723]; structural constituent of ribosome [GO:0003735]	999
P36873	Q14684	Serine/threonine-protein phosphatase PP1-gamma catalytic subunit (PP-1G) (EC 3.1.3.16) (Protein phosphatase 1C catalytic subunit)	blastocyst development [GO:0001824]; cell cycle [GO:0007049]; cell division [GO:0051301]; circadian regulation of gene expression [GO:0032922]; entrainment of circadian clock by photoperiod [GO:0043153]; glycogen metabolic process [GO:0005977]; MAPK cascade [GO:0000165]; neuron differentiation [GO:0030182]; positive regulation of glial cell proliferation [GO:0060252]; protein dephosphorylation [G…	cleavage furrow [GO:0032154]; cytoplasm [GO:0005737]; cytosol [GO:0005829]; dendritic spine [GO:0043197]; focal adhesion [GO:0005925]; glutamatergic synapse [GO:0098978]; kinetochore [GO:0000776]; microtubule organizing center [GO:0005815]; midbody [GO:0030496]; mitochondrial outer membrane [GO:0005741]; mitochondrion [GO:0005739]; nuclear speck [GO:0016607]; nucleolus [GO:0005730]; nucleus [GO:0…	lamin binding [GO:0005521]; metal ion binding [GO:0046872]; myosin phosphatase activity [GO:0017018]; phosphatase activity [GO:0016791]; phosphoprotein phosphatase activity [GO:0004721]; protein domain specific binding [GO:0019904]; protein kinase binding [GO:0019901]; protein phosphatase 1 binding [GO:0008157]; protein serine/threonine phosphatase activity [GO:0004722]; protein-containing comple…	Ribosomal RNA processing protein 1 homolog B (RRP1-like protein B)	apoptotic process [GO:0006915]; cellular response to virus [GO:0098586]; mRNA processing [GO:0006397]; negative regulation of GTPase activity [GO:0034260]; positive regulation by host of viral transcription [GO:0043923]; positive regulation of apoptotic process [GO:0043065]; positive regulation of transcription by RNA polymerase II [GO:0045944]; regulation of RNA splicing [GO:0043484]; RNA splici…	chromosome [GO:0005694]; cytosol [GO:0005829]; euchromatin [GO:0000791]; granular component [GO:0001652]; heterochromatin [GO:0000792]; nucleolus [GO:0005730]; nucleoplasm [GO:0005654]; nucleus [GO:0005634]; preribosome, small subunit precursor [GO:0030688]	RNA binding [GO:0003723]; transcription coactivator activity [GO:0003713]	818
P26373	Q9Y3C1	Large ribosomal subunit protein eL13 (60S ribosomal protein L13) (Breast basic conserved protein 1)	blastocyst development [GO:0001824]; bone development [GO:0060348]; cytoplasmic translation [GO:0002181]; translation [GO:0006412]	cytoplasm [GO:0005737]; cytosol [GO:0005829]; cytosolic large ribosomal subunit [GO:0022625]; cytosolic ribosome [GO:0022626]; endoplasmic reticulum [GO:0005783]; membrane [GO:0016020]; nucleolus [GO:0005730]; nucleus [GO:0005634]; synapse [GO:0045202]	RNA binding [GO:0003723]; structural constituent of ribosome [GO:0003735]	Nucleolar protein 16 (HBV pre-S2 trans-regulated protein 3)	ribosomal large subunit biogenesis [GO:0042273]	intracellular membrane-bounded organelle [GO:0043231]; nucleolus [GO:0005730]; nucleoplasm [GO:0005654]	RNA binding [GO:0003723]	193
P25788	P60900	Proteasome subunit alpha type-3 (Macropain subunit C8) (Multicatalytic endopeptidase complex subunit C8) (Proteasome component C8)	proteasome-mediated ubiquitin-dependent protein catabolic process [GO:0043161]; regulation of endopeptidase activity [GO:0052548]	cytoplasm [GO:0005737]; cytosol [GO:0005829]; extracellular exosome [GO:0070062]; nucleoplasm [GO:0005654]; nucleus [GO:0005634]; proteasome complex [GO:0000502]; proteasome core complex [GO:0005839]; proteasome core complex, alpha-subunit complex [GO:0019773]; synapse [GO:0045202]	ubiquitin protein ligase binding [GO:0031625]	Proteasome subunit alpha type-6 (27 kDa prosomal protein) (PROS-27) (p27K) (Macropain iota chain) (Multicatalytic endopeptidase complex iota chain) (Proteasome iota chain)	positive regulation of NF-kappaB transcription factor activity [GO:0051092]; proteasome-mediated ubiquitin-dependent protein catabolic process [GO:0043161]; proteolysis involved in protein catabolic process [GO:0051603]; regulation of inflammatory response [GO:0050727]	cytoplasm [GO:0005737]; cytosol [GO:0005829]; extracellular exosome [GO:0070062]; myofibril [GO:0030016]; nuclear matrix [GO:0016363]; nucleoplasm [GO:0005654]; nucleus [GO:0005634]; P-body [GO:0000932]; proteasome complex [GO:0000502]; proteasome core complex [GO:0005839]; proteasome core complex, alpha-subunit complex [GO:0019773]; ribosome [GO:0005840]; sarcomere [GO:0030017]	endopeptidase activity [GO:0004175]; NF-kappaB binding [GO:0051059]; purine ribonucleoside triphosphate binding [GO:0035639]; RNA binding [GO:0003723]	999
P20290	Q13765	Transcription factor BTF3 (Nascent polypeptide-associated complex subunit beta) (NAC-beta) (RNA polymerase B transcription factor 3)	in utero embryonic development [GO:0001701]; negative regulation of protein localization to endoplasmic reticulum [GO:1905551]; protein transport [GO:0015031]	cytoplasm [GO:0005737]; cytosol [GO:0005829]; nascent polypeptide-associated complex [GO:0005854]; nucleus [GO:0005634]	RNA binding [GO:0003723]	Nascent polypeptide-associated complex subunit alpha (NAC-alpha) (Alpha-NAC) (allergen Hom s 2)	cardiac ventricle development [GO:0003231]; heart trabecula morphogenesis [GO:0061384]; negative regulation of protein localization to endoplasmic reticulum [GO:1905551]; negative regulation of striated muscle cell apoptotic process [GO:0010664]; negative regulation of transcription by RNA polymerase II [GO:0000122]; positive regulation of cell proliferation involved in heart morphogenesis [GO:20…	cytoplasm [GO:0005737]; extracellular exosome [GO:0070062]; nascent polypeptide-associated complex [GO:0005854]; nucleus [GO:0005634]	DNA binding [GO:0003677]; transcription coactivator activity [GO:0003713]; unfolded protein binding [GO:0051082]	NF
P36578	Q02543	Large ribosomal subunit protein uL4 (60S ribosomal protein L1) (60S ribosomal protein L4)	cytoplasmic translation [GO:0002181]; translation [GO:0006412]	cytoplasm [GO:0005737]; cytosol [GO:0005829]; cytosolic large ribosomal subunit [GO:0022625]; cytosolic ribosome [GO:0022626]; extracellular exosome [GO:0070062]; focal adhesion [GO:0005925]; membrane [GO:0016020]; nucleolus [GO:0005730]; nucleus [GO:0005634]; ribonucleoprotein complex [GO:1990904]; rough endoplasmic reticulum [GO:0005791]	RNA binding [GO:0003723]; structural constituent of ribosome [GO:0003735]	Large ribosomal subunit protein eL20 (60S ribosomal protein L18a)	cytoplasmic translation [GO:0002181]; translation [GO:0006412]	cytoplasm [GO:0005737]; cytosol [GO:0005829]; cytosolic large ribosomal subunit [GO:0022625]; cytosolic ribosome [GO:0022626]; membrane [GO:0016020]	RNA binding [GO:0003723]; structural constituent of ribosome [GO:0003735]	999
P60709	P67936	Actin, cytoplasmic 1 (EC 3.6.4.-) (Beta-actin) [Cleaved into: Actin, cytoplasmic 1, N-terminally processed]	adherens junction assembly [GO:0034333]; apical protein localization [GO:0045176]; axonogenesis [GO:0007409]; cell motility [GO:0048870]; cellular response to cytochalasin B [GO:0072749]; chromatin remodeling [GO:0006338]; establishment or maintenance of cell polarity [GO:0007163]; maintenance of blood-brain barrier [GO:0035633]; morphogenesis of a polarized epithelium [GO:0001738]; negative regu…	actin cytoskeleton [GO:0015629]; actin filament [GO:0005884]; adherens junction [GO:0005912]; apical junction complex [GO:0043296]; axon [GO:0030424]; bBAF complex [GO:0140092]; blood microparticle [GO:0072562]; brahma complex [GO:0035060]; brush border [GO:0005903]; calyx of Held [GO:0044305]; cell-cell junction [GO:0005911]; chromatin [GO:0000785]; cortical cytoskeleton [GO:0030863]; cytoplasm …	ATP binding [GO:0005524]; ATP hydrolysis activity [GO:0016887]; identical protein binding [GO:0042802]; kinesin binding [GO:0019894]; nitric-oxide synthase binding [GO:0050998]; protein kinase binding [GO:0019901]; structural constituent of cytoskeleton [GO:0005200]; structural constituent of postsynaptic actin cytoskeleton [GO:0098973]; Tat protein binding [GO:0030957]; tau protein binding [GO:0…	Tropomyosin alpha-4 chain (TM30p1) (Tropomyosin-4)	actin filament organization [GO:0007015]; muscle contraction [GO:0006936]; osteoblast differentiation [GO:0001649]; platelet formation [GO:0030220]	actin filament [GO:0005884]; cortical cytoskeleton [GO:0030863]; cytoskeleton [GO:0005856]; cytosol [GO:0005829]; extracellular exosome [GO:0070062]; focal adhesion [GO:0005925]; membrane [GO:0016020]; muscle thin filament tropomyosin [GO:0005862]; podosome [GO:0002102]; stress fiber [GO:0001725]	actin filament binding [GO:0051015]; calcium ion binding [GO:0005509]; identical protein binding [GO:0042802]; protein heterodimerization activity [GO:0046982]; protein homodimerization activity [GO:0042803]; structural constituent of muscle [GO:0008307]	496
P0DPK2	P16104	Histone H3.Y (Histone H3.Y1)		nucleoplasm [GO:0005654]; nucleosome [GO:0000786]; nucleus [GO:0005634]	nucleosomal DNA binding [GO:0031492]; protein heterodimerization activity [GO:0046982]; structural constituent of chromatin [GO:0030527]	Histone H2AX (H2a/x) (Histone H2A.X)	cellular response to gamma radiation [GO:0071480]; cellular senescence [GO:0090398]; cerebral cortex development [GO:0021987]; DNA damage checkpoint signaling [GO:0000077]; DNA damage response [GO:0006974]; double-strand break repair [GO:0006302]; double-strand break repair via homologous recombination [GO:0000724]; heterochromatin organization [GO:0070828]; meiotic cell cycle [GO:0051321]; nucle…	centrosome [GO:0005813]; condensed nuclear chromosome [GO:0000794]; extracellular exosome [GO:0070062]; male germ cell nucleus [GO:0001673]; nuclear speck [GO:0016607]; nucleoplasm [GO:0005654]; nucleosome [GO:0000786]; nucleus [GO:0005634]; replication fork [GO:0005657]; site of DNA damage [GO:0090734]; site of double-strand break [GO:0035861]; XY body [GO:0001741]	damaged DNA binding [GO:0003684]; DNA binding [GO:0003677]; enzyme binding [GO:0019899]; histone binding [GO:0042393]; nucleosomal DNA binding [GO:0031492]; protein heterodimerization activity [GO:0046982]; structural constituent of chromatin [GO:0030527]	490
P62081	P62280	Small ribosomal subunit protein eS7 (40S ribosomal protein S7)	cytoplasmic translation [GO:0002181]; negative regulation of ubiquitin protein ligase activity [GO:1904667]; negative regulation of ubiquitin-dependent protein catabolic process [GO:2000059]; neural crest cell differentiation [GO:0014033]; neural tube closure [GO:0001843]; positive regulation of gene expression [GO:0010628]; positive regulation of intrinsic apoptotic signaling pathway by p53 clas…	90S preribosome [GO:0030686]; centrosome [GO:0005813]; cytoplasm [GO:0005737]; cytosol [GO:0005829]; cytosolic ribosome [GO:0022626]; cytosolic small ribosomal subunit [GO:0022627]; endoplasmic reticulum [GO:0005783]; focal adhesion [GO:0005925]; membrane [GO:0016020]; nucleolus [GO:0005730]; nucleoplasm [GO:0005654]; nucleus [GO:0005634]; protein-containing complex [GO:0032991]; ribonucleoprotei…	mRNA 3'-UTR binding [GO:0003730]; mRNA 5'-UTR binding [GO:0048027]; protein kinase binding [GO:0019901]; RNA binding [GO:0003723]; structural constituent of ribosome [GO:0003735]; ubiquitin ligase inhibitor activity [GO:1990948]	Small ribosomal subunit protein uS17 (40S ribosomal protein S11)	cytoplasmic translation [GO:0002181]; ribosomal small subunit biogenesis [GO:0042274]; translation [GO:0006412]	cytoplasm [GO:0005737]; cytosol [GO:0005829]; cytosolic ribosome [GO:0022626]; cytosolic small ribosomal subunit [GO:0022627]; extracellular exosome [GO:0070062]; focal adhesion [GO:0005925]; membrane [GO:0016020]; nucleolus [GO:0005730]; nucleoplasm [GO:0005654]; ribosome [GO:0005840]; small-subunit processome [GO:0032040]; synapse [GO:0045202]	RNA binding [GO:0003723]; rRNA binding [GO:0019843]; structural constituent of ribosome [GO:0003735]	999
P35998	P62333	26S proteasome regulatory subunit 7 (26S proteasome AAA-ATPase subunit RPT1) (Proteasome 26S subunit ATPase 2)	osteoblast differentiation [GO:0001649]; positive regulation of proteasomal protein catabolic process [GO:1901800]; proteasome-mediated ubiquitin-dependent protein catabolic process [GO:0043161]; ubiquitin-dependent protein catabolic process [GO:0006511]	cytoplasm [GO:0005737]; cytoplasmic ribonucleoprotein granule [GO:0036464]; cytosol [GO:0005829]; extracellular region [GO:0005576]; ficolin-1-rich granule lumen [GO:1904813]; membrane [GO:0016020]; nucleoplasm [GO:0005654]; nucleus [GO:0005634]; P-body [GO:0000932]; proteasome accessory complex [GO:0022624]; proteasome complex [GO:0000502]; proteasome regulatory particle, base subcomplex [GO:000…	ATP binding [GO:0005524]; ATP hydrolysis activity [GO:0016887]; proteasome-activating activity [GO:0036402]	26S proteasome regulatory subunit 10B (26S proteasome AAA-ATPase subunit RPT4) (Proteasome 26S subunit ATPase 6) (Proteasome subunit p42)	ERAD pathway [GO:0036503]; positive regulation of inclusion body assembly [GO:0090261]; positive regulation of proteasomal protein catabolic process [GO:1901800]; positive regulation of RNA polymerase II transcription preinitiation complex assembly [GO:0045899]; proteasome-mediated ubiquitin-dependent protein catabolic process [GO:0043161]	cytosol [GO:0005829]; cytosolic proteasome complex [GO:0031597]; extracellular exosome [GO:0070062]; inclusion body [GO:0016234]; membrane [GO:0016020]; nucleoplasm [GO:0005654]; nucleus [GO:0005634]; proteasome accessory complex [GO:0022624]; proteasome complex [GO:0000502]; proteasome regulatory particle, base subcomplex [GO:0008540]	ATP binding [GO:0005524]; ATP hydrolysis activity [GO:0016887]; identical protein binding [GO:0042802]; proteasome-activating activity [GO:0036402]; protein-macromolecule adaptor activity [GO:0030674]	999
P36542	P56381	ATP synthase subunit gamma, mitochondrial (ATP synthase F1 subunit gamma) (F-ATPase gamma subunit)	ATP biosynthetic process [GO:0006754]; oxidative phosphorylation [GO:0006119]; proton motive force-driven ATP synthesis [GO:0015986]; proton motive force-driven mitochondrial ATP synthesis [GO:0042776]	membrane [GO:0016020]; mitochondrial inner membrane [GO:0005743]; mitochondrial matrix [GO:0005759]; mitochondrial proton-transporting ATP synthase complex [GO:0005753]; mitochondrial proton-transporting ATP synthase complex, catalytic sector F(1) [GO:0000275]; mitochondrion [GO:0005739]	proton-transporting ATP synthase activity, rotational mechanism [GO:0046933]; RNA binding [GO:0003723]	ATP synthase subunit epsilon, mitochondrial (ATPase subunit epsilon) (ATP synthase F1 subunit epsilon)	proton motive force-driven ATP synthesis [GO:0015986]; proton motive force-driven mitochondrial ATP synthesis [GO:0042776]	mitochondrial inner membrane [GO:0005743]; mitochondrial matrix [GO:0005759]; mitochondrial proton-transporting ATP synthase complex [GO:0005753]; mitochondrial proton-transporting ATP synthase complex, catalytic sector F(1) [GO:0000275]	hydrolase activity [GO:0016787]; proton-transporting ATP synthase activity, rotational mechanism [GO:0046933]	999
O75821	P55884	Eukaryotic translation initiation factor 3 subunit G (eIF3g) (Eukaryotic translation initiation factor 3 RNA-binding subunit) (eIF-3 RNA-binding subunit) (Eukaryotic translation initiation factor 3 subunit 4) (eIF-3-delta) (eIF3 p42) (eIF3 p44)	formation of cytoplasmic translation initiation complex [GO:0001732]; translational initiation [GO:0006413]; viral translational termination-reinitiation [GO:0075525]	cytoplasm [GO:0005737]; cytosol [GO:0005829]; eukaryotic 43S preinitiation complex [GO:0016282]; eukaryotic 48S preinitiation complex [GO:0033290]; eukaryotic translation initiation factor 3 complex [GO:0005852]; perinuclear region of cytoplasm [GO:0048471]	RNA binding [GO:0003723]; translation initiation factor activity [GO:0003743]	Eukaryotic translation initiation factor 3 subunit B (eIF3b) (Eukaryotic translation initiation factor 3 subunit 9) (Prt1 homolog) (hPrt1) (eIF-3-eta) (eIF3 p110) (eIF3 p116)	formation of cytoplasmic translation initiation complex [GO:0001732]; IRES-dependent viral translational initiation [GO:0075522]; regulation of translational initiation [GO:0006446]; translational initiation [GO:0006413]; viral translational termination-reinitiation [GO:0075525]	cytoplasmic stress granule [GO:0010494]; cytosol [GO:0005829]; eukaryotic 43S preinitiation complex [GO:0016282]; eukaryotic 48S preinitiation complex [GO:0033290]; eukaryotic translation initiation factor 3 complex [GO:0005852]; eukaryotic translation initiation factor 3 complex, eIF3m [GO:0071541]; extracellular exosome [GO:0070062]; synapse [GO:0045202]	molecular adaptor activity [GO:0060090]; RNA binding [GO:0003723]; translation initiation factor activity [GO:0003743]; translation initiation factor binding [GO:0031369]	999
P46781	P62241	Small ribosomal subunit protein uS4 (40S ribosomal protein S9)	cytoplasmic translation [GO:0002181]; positive regulation of cell population proliferation [GO:0008284]; ribosomal small subunit biogenesis [GO:0042274]; translation [GO:0006412]	cytoplasm [GO:0005737]; cytosol [GO:0005829]; cytosolic ribosome [GO:0022626]; cytosolic small ribosomal subunit [GO:0022627]; extracellular exosome [GO:0070062]; focal adhesion [GO:0005925]; membrane [GO:0016020]; nucleolus [GO:0005730]; nucleoplasm [GO:0005654]; nucleus [GO:0005634]; ribonucleoprotein complex [GO:1990904]; ribosome [GO:0005840]; small-subunit processome [GO:0032040]; synapse [G…	RNA binding [GO:0003723]; rRNA binding [GO:0019843]; structural constituent of ribosome [GO:0003735]; translation regulator activity [GO:0045182]	Small ribosomal subunit protein eS8 (40S ribosomal protein S8)	cytoplasmic translation [GO:0002181]; maturation of SSU-rRNA from tricistronic rRNA transcript (SSU-rRNA, 5.8S rRNA, LSU-rRNA) [GO:0000462]; ribosomal small subunit biogenesis [GO:0042274]; translation [GO:0006412]	cytoplasm [GO:0005737]; cytosol [GO:0005829]; cytosolic ribosome [GO:0022626]; cytosolic small ribosomal subunit [GO:0022627]; endoplasmic reticulum [GO:0005783]; extracellular exosome [GO:0070062]; focal adhesion [GO:0005925]; membrane [GO:0016020]; nucleolus [GO:0005730]; nucleoplasm [GO:0005654]; nucleus [GO:0005634]; ribonucleoprotein complex [GO:1990904]; small-subunit processome [GO:0032040]	RNA binding [GO:0003723]; structural constituent of ribosome [GO:0003735]	999
P42025	Q13561	Beta-centractin (Actin-related protein 1B) (ARP1B)		centrosome [GO:0005813]; cytoplasm [GO:0005737]; cytosol [GO:0005829]; dynactin complex [GO:0005869]; extracellular exosome [GO:0070062]; extracellular region [GO:0005576]; ficolin-1-rich granule lumen [GO:1904813]; membrane [GO:0016020]; microtubule cytoskeleton [GO:0015630]; secretory granule lumen [GO:0034774]	ATP binding [GO:0005524]	Dynactin subunit 2 (50 kDa dynein-associated polypeptide) (Dynactin complex 50 kDa subunit) (DCTN-50) (p50 dynamitin)	melanosome transport [GO:0032402]; mitotic metaphase chromosome alignment [GO:0007080]; mitotic spindle organization [GO:0007052]; protein localization to centrosome [GO:0071539]	centrosome [GO:0005813]; cytoplasm [GO:0005737]; cytosol [GO:0005829]; dynactin complex [GO:0005869]; dynein complex [GO:0030286]; extracellular exosome [GO:0070062]; growth cone [GO:0030426]; kinetochore [GO:0000776]; membrane [GO:0016020]; microtubule [GO:0005874]; vesicle [GO:0031982]	identical protein binding [GO:0042802]; protein kinase binding [GO:0019901]; spectrin binding [GO:0030507]	998
P62277	P62280	Small ribosomal subunit protein uS15 (40S ribosomal protein S13)	cytoplasmic translation [GO:0002181]; negative regulation of RNA splicing [GO:0033119]; ribosomal small subunit biogenesis [GO:0042274]; translation [GO:0006412]	cytoplasm [GO:0005737]; cytosol [GO:0005829]; cytosolic ribosome [GO:0022626]; cytosolic small ribosomal subunit [GO:0022627]; extracellular exosome [GO:0070062]; focal adhesion [GO:0005925]; membrane [GO:0016020]; nucleolus [GO:0005730]; nucleoplasm [GO:0005654]; nucleus [GO:0005634]; postsynaptic density [GO:0014069]; ribosome [GO:0005840]; small-subunit processome [GO:0032040]	mRNA 5'-UTR binding [GO:0048027]; mRNA binding [GO:0003729]; RNA binding [GO:0003723]; small ribosomal subunit rRNA binding [GO:0070181]; structural constituent of ribosome [GO:0003735]	Small ribosomal subunit protein uS17 (40S ribosomal protein S11)	cytoplasmic translation [GO:0002181]; ribosomal small subunit biogenesis [GO:0042274]; translation [GO:0006412]	cytoplasm [GO:0005737]; cytosol [GO:0005829]; cytosolic ribosome [GO:0022626]; cytosolic small ribosomal subunit [GO:0022627]; extracellular exosome [GO:0070062]; focal adhesion [GO:0005925]; membrane [GO:0016020]; nucleolus [GO:0005730]; nucleoplasm [GO:0005654]; ribosome [GO:0005840]; small-subunit processome [GO:0032040]; synapse [GO:0045202]	RNA binding [GO:0003723]; rRNA binding [GO:0019843]; structural constituent of ribosome [GO:0003735]	999
P46781	P63220	Small ribosomal subunit protein uS4 (40S ribosomal protein S9)	cytoplasmic translation [GO:0002181]; positive regulation of cell population proliferation [GO:0008284]; ribosomal small subunit biogenesis [GO:0042274]; translation [GO:0006412]	cytoplasm [GO:0005737]; cytosol [GO:0005829]; cytosolic ribosome [GO:0022626]; cytosolic small ribosomal subunit [GO:0022627]; extracellular exosome [GO:0070062]; focal adhesion [GO:0005925]; membrane [GO:0016020]; nucleolus [GO:0005730]; nucleoplasm [GO:0005654]; nucleus [GO:0005634]; ribonucleoprotein complex [GO:1990904]; ribosome [GO:0005840]; small-subunit processome [GO:0032040]; synapse [G…	RNA binding [GO:0003723]; rRNA binding [GO:0019843]; structural constituent of ribosome [GO:0003735]; translation regulator activity [GO:0045182]	Small ribosomal subunit protein eS21 (40S ribosomal protein S21)	cytoplasmic translation [GO:0002181]; endonucleolytic cleavage in ITS1 to separate SSU-rRNA from 5.8S rRNA and LSU-rRNA from tricistronic rRNA transcript (SSU-rRNA, 5.8S rRNA, LSU-rRNA) [GO:0000447]; endonucleolytic cleavage to generate mature 3'-end of SSU-rRNA from (SSU-rRNA, 5.8S rRNA, LSU-rRNA) [GO:0000461]; translation [GO:0006412]	cytoplasm [GO:0005737]; cytosol [GO:0005829]; cytosolic ribosome [GO:0022626]; cytosolic small ribosomal subunit [GO:0022627]; nucleoplasm [GO:0005654]; rough endoplasmic reticulum [GO:0005791]; small ribosomal subunit [GO:0015935]; synapse [GO:0045202]	RNA binding [GO:0003723]; structural constituent of ribosome [GO:0003735]	999
P62753	P62847	Small ribosomal subunit protein eS6 (40S ribosomal protein S6) (Phosphoprotein NP33)	activation-induced cell death of T cells [GO:0006924]; cytoplasmic translation [GO:0002181]; erythrocyte development [GO:0048821]; G1/S transition of mitotic cell cycle [GO:0000082]; gastrulation [GO:0007369]; glucose homeostasis [GO:0042593]; mammalian oogenesis stage [GO:0022605]; negative regulation of apoptotic process [GO:0043066]; placenta development [GO:0001890]; positive regulation of ap…	cell body [GO:0044297]; cytoplasm [GO:0005737]; cytoplasmic ribonucleoprotein granule [GO:0036464]; cytosol [GO:0005829]; cytosolic ribosome [GO:0022626]; cytosolic small ribosomal subunit [GO:0022627]; dendrite [GO:0030425]; endoplasmic reticulum [GO:0005783]; membrane [GO:0016020]; nucleolus [GO:0005730]; nucleoplasm [GO:0005654]; nucleus [GO:0005634]; perinuclear region of cytoplasm [GO:004847…	protein kinase binding [GO:0019901]; RNA binding [GO:0003723]; structural constituent of ribosome [GO:0003735]	Small ribosomal subunit protein eS24 (40S ribosomal protein S24)	cytoplasmic translation [GO:0002181]; erythrocyte homeostasis [GO:0034101]; ribosomal small subunit biogenesis [GO:0042274]; rRNA processing [GO:0006364]; translation [GO:0006412]	cytoplasm [GO:0005737]; cytosol [GO:0005829]; cytosolic ribosome [GO:0022626]; cytosolic small ribosomal subunit [GO:0022627]; endoplasmic reticulum [GO:0005783]; membrane [GO:0016020]; nucleolus [GO:0005730]; nucleoplasm [GO:0005654]; nucleus [GO:0005634]; small ribosomal subunit [GO:0015935]; small-subunit processome [GO:0032040]	RNA binding [GO:0003723]; structural constituent of ribosome [GO:0003735]; translation initiation factor binding [GO:0031369]	999
[truncated: 653 more rows]
