# Supplementary material for: Cell fixation improves performance of in situ crosslinking mass spectrometry while preserving cellular ultrastructure
Source: Nat Commun. 2024 Oct 2;15:8537. doi: 10.1038/s41467-024-52844-y (PMC11447256; doi:10.1038/s41467-024-52844-y)
Supplement: Supplementary file 8 — Source Data [file 41467_2024_52844_MOESM8_ESM.xlsx]

## Sheet: Figure_1B
Sample	Non-distorted (%)	Distorted (%)
Preserved	88.9706	11.0294
Fixed cells DSS + Vehicle	85.4167	14.5833
Live cells Vehicle	8.63309	91.3669
Live cells DSS + Vehicle	28.6957	71.3043

## Sheet: Figure_2A
Percent Formaldehyde (%)	LOG2(average percent labeling)
0	3.91661
0.1	3.81574
0.25	4.05542
0.5	4.09539
1	4.08306
2	4.01081
4	4.28959

## Sheet: Figure_2B
Sample	Average percent labeling of biotin-X-NHS (%)	Average percent labeling of Sulfo-biotin-LC-NHS(%)
Live cells	0.0329282	0.0311701
Fixed only	12.5589	16.1721
Fixed + Perm	25.3878	25.9742
	Live cells	Fixed only	Fixed + perm
Biotin-X-NHS	0.0398381	12.7702	25.4698
Biotin-X-NHS	0.0260182	12.3476	25.3057
Sulfo-biotin-LC-NHS	0.0392283	16.4878	25.2362
Sulfo-biotin-LC-NHS	0.0231118	15.8564	26.7123

## Sheet: Figure_2C
Non-labeled lysate protein abundancies (ppm)	Fixed cells protein abundancies (ppm)
45.9337	226.08
52.4354	0.9834
105.62	0.5588
22.45	44.7406
106.873	38.5109
77.5801	37.7266
465.482	389.589
1.3323	675.363
0.4097	8.1917
14.1837	3.2713
1206.08	0.5298
58.8141	124.31
49.5548	0.1402
40.0206	0.1397
0.2132	0.1402
0.2547	0.282
29.7883	0.1466
0.0824	0.142
0.0054	0.1408
0.0972	0.1478
234.609	27.7849
0.0639	1.6003
0.0822	0.9081
6.2185	236.93
0.2245	3.4317
1087.13	2.77
169.005	3.5525
11.3707	3.4317
63.4951	0.0993
16.4065	137.042
42.4322	1171.64
147.532	3021.75
1.8319	0.0979
3.9976	3.7517
79.8282	71.326
7.2796	4.5229
0.0472	76.3582
0.1834	18.6978
0.8139	145.828
0.8115	31.9941
1.7969	0.0681
9.615	0.0931
2.127	0.6323
0.8139	11.3489
0.5524	7.6844
0.5551	7.7815
0.3317	7.5107
161.288	8.1165
8.4128	9.3728
0.0663	176.974
3.8722	8.9545
308.275	81.4717
69.2177	11.4264
20.5605	66.9648
1.7445	3.8011
20.5605	1.0046
97.553	1.0464
11.4488	2175.33
4.645	2.6791
4.4087	0.7157
7.974	0.1424
3.2974	1.9639
4.393	0.5515
1.979	0.1934
0.3284	0.6913
29.9224	15.9333
25.4068	0.879
17.1554	0.2982
25.794	5410.11
0.3635	95.7859
1.9599	14.331
59.5081	112.834
61.1609	1.7528
235.323	54.2997
3.2591	1.9363
62.455	1.9974
2.5056	139.792
0.6188	16.8959
61.8481	55.4075
233.8	89.261
17.3256	10.58
0.2874	46.4547
0.3745	0.9181
0.5435	38.4347
0.5616	1421.71
0.3177	61.5189
0.5299	21.554
4.7668	14.3417
0.5871	0.9607
0.3291	0.0808
24.5873	0.0631
1.0719	0.1269
20.0212	0.254
147.162	0.3198
35.028	0.183
26.6312	2.1269
2.2605	0.9032
40.1467	0.8194
871.41	3.755
60.9849	1.9064
73.7836	202.146
29.844	127.822
26.3223	3.133
20.0137	2.4202
21.3175	48.8079
22.3029	181.188
45.3262	37.7626
25.889	42.8669
28.2579	40.5406
19906.2	65.5563
67.4535	165.216
21.5886	8.2365
0.3021	100.917
0.1911	0.7755
336.251	23.5707
1.1793	93.303
0.2398	0.572
0.0743	0.5803
0.9142	2.3998
249.961	30.8773
82.7579	0.3427
1.1612	0.1267
13.2926	5.0892
0.7424	444.89
31.9095	45.4402
149.393	469.687
0.1138	48.403
2.6109	664.067
18.8058	334.681
89.2912	980.117
74.4374	664.067
32.7017	1409.07
0.0824	42.3223
2245.21	58.8219
4.3301	1346.77
0.9908	10644.2
0.6647	1.8325
1.1141	9.0012
5.9573	3.3818
6.9056	5.7648
0.9941	44.226
4.3727	43.946
16.1155	1.8861
1.1597	9.5484
0.4253	419.525
0.9629	36.6991
2.3938	46.6146
8.089	0.2391
100.127	0.2391
4.3727	0.2391
99.571	6.0565
2.3193	14.5987
0.4572	30.6852
0.5064	5.3459
38.4615	0.3601
245.802	0.353
9.5644	0.3421
0.6969	62.5744
18.7428	3.4864
20.187	2.2119
73.0086	39.4777
11.5846	17.7631
14.2134	50.1956
4.4001	17.6958
1.9553	901.371
8.1816	11.015
0.3823	6.8301
172.583	1.3945
9.0614	134.603
0.371	878.533
391.667	0.1838
0.7218	32.6849
1349.75	18.0597
1642.53	236.499
10.7101	221.499
45.8879	303.322
93.9573	1023.62
21.6481	5.6873
10.2812	4448.78
4.4103	2.9593
15.582	728.642
0.6059	181.487
1.3538	9.6721
204.761	10.2055
6.4597	415.843
7.6055	10.9808
163.412	17.7773
0.4884	291.892
7.1517	128.236
125.664	352.173
781.387	10.6721
43.8316	14.7192
155.85	1874.76
0.3668	0.6683
0.3714	0.661
3.5692	79.9454
0.3748	0.4327
0.4899	11.8108
0.378	0.6918
0.4091	14080
581.552	0.0231
2.9265	15318.3
5.8886	3309.84
20.2894	0.0521
133.504	14979.7
228.992	0.0906
0.8592	0.0561
31.4546	10.19
0.2035	93.5699
30.3121	14.5692
75.0653	7.3812
505.064	133.467
25.9718	0.5942
0.1873	3.0413
0.1803	5.9281
0.3647	2327.32
0.2158	10.8896
0.1199	0.4711
0.1216	13.6103
0.1332	18.5295
2.4604	5886.04
0.1658	4.8168
70.0311	4.7513
51.9477	1.4523
0.8085	0.776
20.1472	0.1789
0.1627	0.2692
19.1057	1.7122
50.1015	0.1786
301.509	825.98
0.8596	5.1689
0.844	16.9651
5.8029	435.906
0.6393	153.306
457.612	0.6524
120.321	0.567
43.0311	0.5868
158.399	0.9732
8.4299	0.5829
85.4526	14.8437
23.6292	855.593
0.0752	1.3576
0.0744	2.8083
0.076	0.4553
0.0774	6.1647
0.077	0.0852
0.0763	1.5075
0.076	89.7921
0.0718	412.866
0.076	2.0219
225.012	2.529
158.879	2.2104
16.8867	2.3758
38.6802	84.311
88.8205	175.354
1.6761	96.8965
30.3025	13.6158
5.2567	2283.86
1.7027	3.621
121.497	154.97
0.2095	0.703
1.7349	20.3558
887.18	30.3843
64.1299	1.1916
23.7276	33.1529
309.863	3.8883
12.649	11140.9
266.384	3.2506
9.0505	3.1678
17.5718	8678.31
122.861	2.2786
386.692	30.685
21.0877	254.213
18.4236	122.147
566.235	9.9332
149.494	46.7746
9.424	1.3841
1.3469	8.2528
41.6161	1.6745
112.26	1.5404
77.1751	1.5423
18.7161	1.4903
56.2485	4.7627
39.92	7.0028
27.7881	15.7889
71.5547	1.4876
10.8618	0.9397
187.484	3.9102
201.708	0.2234
50.0979	7.824
2066.81	0.9324
623.738	4.5243
629.065	3322.64
1154.86	0.5253
805.053	1.3014
354.917	113.837
589.211	8.5783
418.322	1.5072
9116.79	3.2067
1750.58	33.8176
4.5721	0.3415
0.7468	0.3791
1.1603	0.2976
65.6383	1.6283
0.8156	1.6189
1.0589	1.074
0.3709	15.5739
33.2441	19.7567
65.9619	5.5732
106.653	2.1587
21.0268	38.1226
3.6574	36.6097
0.4389	732.599
9.2253	0.4039
0.4501	4.4911
70.5039	2.5077
0.6492	5058.67
939.347	2.3231
3.0583	11.7892
135.179	2.5233
56.5373	0.289
130.385	1.0011
130.385	3.877
4.5242	0.4161
38.3295	64.3871
11.2093	0.0151
2.0704	0.0218
121.448	0.0447
5.9409	0.0668
0.2271	0.0054
0.2478	0.4543
2.7853	0.4504
6.168	0.0428
1.0629	0.0116
0.7414	0.0155
16.6713	304.517
10.6725	0.0193
2.4744	0.2651
68.7116	0.0168
0.5551	20.9927
5.1265	0.0252
421.579	0.0195
6.0842	0.7396
2.1811	0.0504
5.1381	31.0518
19.2855	0.7243
252.262	153.447
16.5566	1.6744
9.2863	4.7044
4.8929	6.2991
5.8754	9105.96
2.6301	0.6463
10.7788	4.7997
27.8165	4.2152
1.4899	1.1311
0.9	0.2128
44.1374	1.5934
27.5927	1.6654
171.116	3.9702
164.8	3492.94
662.924	5.9634
0.6235	4.477
2.8578	29.9079
1.0336	44.6893
0.2323	493.129
1.0239	11.6416
0.2277	128.639
50.713	3.3049
3.6347	131.42
106.804	17.2377
43.1639	140.994
12.7441	3.0069
18.935	49.5709
0.3765	58.9094
11.9993	0.1187
309.331	0.0334
8629.07	18.9852
82.2426	0.1361
44.2345	7.1718
135.818	0.0864
65.1129	1965.89
10.1772	31.0344
10.5456	31.0344
3.7037	5.038
14.8127	116.687
0.1817	344.58
0.1977	293.18
0.2111	6.7565
0.18	16.8644
312.748	0.9338
430.011	0.7826
661.646	0.3389
8.5378	1290.05
2.5771	0.0394
78.9043	0.2707
524.678	0.9522
20.5657	0.3432
358.668	0.1627
32.1085	6.6765
11.5693	5092.06
269.409	5092.06
38.6909	5092.06
9.6068	5092.06
9.2662	5092.06
8.2994	5092.06
15.2565	5092.06
341.611	5092.06
44.0305	5092.06
7.7155	5092.06
173.07	5092.06
460.667	5092.06
69.9542	5092.06
418.86	5092.06
4.851	30.7544
5.9422	269.027
5.8848	0.2212
6.435	125.075
9.092	0.9659
6.4543	352.703
25.7227	2.3913
5.4262	50.3054
119.517	9.735
1.2601	0.6645
1283.64	0.4039
0.1018	27.569
17.8665	0.8791
137.503	0.9453
17791.4	30.3376
87.0463	39.062
30.3192	1394.52
7.016	40.4561
6.3453	69.051
5.096	10.901
61.5478	104.173
2.1607	32.84
0.7355	12.3834
10.2477	34.9744
133.953	170.625
2.9289	1.114
54.0876	1.4687
5.2179	0.6372
38.4923	3.2712
1.8566	781.795
447.646	4.4387
12.5654	1.9459
38.9785	69.6949
50.4246	832.477
31.0103	872.592
12.5688	847.709
9.2281	832.477
15.5221	872.592
2.4266	383.689
367.065	743.23
0.0435	463.453
3.9667	58.6669
14.1181	746.468
5.6114	242.088
0.6701	239.709
91.4372	18.5399
97.616	11.0507
16.2441	4.1402
468.106	10.4853
4.0309	13.5711
25.6088	25.3144
176.617	168.532
126.955	2.2874
32.2357	1.3548
41.5573	82.6691
2682.77	2.0638
24.9714	53.1676
0.2384	0.6638
0.0806	3.8418
4.9018	431.791
0.5741	2.8883
18.9391	3071.55
3.1928	0.9402
5.261	865.088
3.8378	3362.33
0.2371	1317.69
0.2928	30.5849
0.3251	41.1227
5.9576	0.2126
0.2928	3.9489
0.3251	17.1666
5355.44	2456.05
102.585	4.5164
122.806	1.4693
0.7698	5.3581
6.7356	0.4541
108.358	0.7797
33.3252	2.8673
47.8405	27.2023
551.387	99.0288
320.266	140.572
4.8977	52.4326
373.968	99.0288
0.3193	75.8306
31.5701	3021.72
859.785	70.4189
17.9894	99.0288
0.7629	34062.2
28.667	71.3637
25.1777	115.955
204.877	114.944
2542.57	45.8956
15.8138	45.411
71.7767	36.5254
3.2147	49.44
7.8429	109.414
0.1526	45.0792
1.411	48.5371
63.3204	17.1104
7.4278	14.4917
0.4525	34.8842
5.8505	0.5034
78.5622	0.0299
180.64	0.0148
116.891	8.4124
1.1144	514.361
2.1258	98.3534
25.7747	0.1631
454.265	1.8669
1.0402	1196.91
40.1314	0.6587
142.269	1.898
23.1603	1417.98
18.9045	17.4462
6.7291	45.8388
21.9851	83.9866
40.6216	95.3813
0.0916	1.6576
120.58	116.744
1.061	3.232
2413.05	19.2277
76.442	63.3331
9.578	6.0006
87.4062	3.5139
0.9561	738.009
13.9617	0.56
757.491	492.063
83.1739	406.291
1.0064	49.6755
17.5179	56.6808
332.103	0.2707
109.438	1.6228
148.291	11.6993
99.5293	33.0976
149.4	24.1439
39.4295	38.5881
19.5883	1.5602
0.5274	4874.27
5.6764	4874.27
32.3426	4874.27
128.852	4874.27
21.3612	4874.27
25.3443	4874.27
1.6467	4874.27
4.4585	4874.27
14.9462	4418.19
10.0959	4845.08
0.2275	4874.27
252.981	4874.27
13.8988	8077.06
0.5923	4874.27
0.4967	4874.27
0.7669	1759.38
0.3331	4845.08
0.4132	4874.27
34.9783	2.1135
5.0525	52.29
14.4007	7914.69
7.9933	2.9582
5.0891	1.1508
20.8889	1.7588
4.8539	0.155
44.4872	0.2156
4.9864	0.2461
100.808	0.9413
99.6119	0.7608
11.1174	0.2139
71.0689	98.3024
24.9042	0.2882
14.1569	1.0153
14.1569	1.0806
59.1331	0.5922
89.9381	19.4069
0.1869	6.451
52.982	0.1376
0.7468	0.2531
0.1839	0.1437
400.614	1597.75
2.4968	1.6381
2.4295	1.6358
1.8921	33.6284
9.2666	0.2916
65.3778	0.2201
1.1278	0.5549
130.999	186.998
1491.4	3.4467
3.3123	7.0464
15.7817	15.4174
1.6373	92.3465
5.1126	0.4245
21.1012	0.1287
32.5465	0.3861
91.3198	23.3119
56.1762	710.003
10399	126.751
107.15	762.142
120.66	2.2667
58.4274	123.538
55.1973	157.036
1.379	0.7939
0.2092	160
14.1124	1.3052
93.7977	4.2157
0.5767	3.3018
0.9346	2.6874
3.1738	30.3083
102.801	70.4517
85.3265	8196.1
0.7518	254.778
398.923	19.754
0.9725	4571.99
97.5548	3.8612
0.19	12.4241
0.5208	11.4466
468.627	10.6496
15.1623	11.6026
0.0284	0.5467
0.0322	288.796
0.0269	1.5954
0.0756	26.6359
0.0433	0.0434
1.1886	0.1566
16.4019	0.1495
1.2446	0.2062
54.6997	7.5331
11.5848	16.1519
5.3803	66.895
1.5891	4.9712
17.3035	1.965
1.4728	20.4004
20.9567	3.8227
12.1558	1078.3
4.3373	5612.38
21.0756	11.1007
23.8196	0.0734
122.468	0.0781
2.1149	0.4255
77.2295	4.0236
486.22	0.3533
302.327	11.9474
63.0222	0.1697
64.4654	8.1717
2.2097	4.955
18.0107	7.9258
4.1673	6579.77
0.5373	8.6703
11.0393	2024.7
17.8389	11.6346
10.7545	3.3539
17.24	22.8187
120.553	29145.4
2.5835	51.6841
181.102	442.528
58.5309	1.9932
5.4895	0.4995
42.3853	3.1092
5.9082	21.4623
97.7585	9.1128
2.2264	0.6128
3.2312	112.073
1.1663	8.1292
60.7225	18.4799
33.1197	0.3439
0.2275	14.8173
165.929	0.1855
273.452	0.5201
98.4547	119.266
0.7323	6.5535
4.2098	55.4246
6.5482	0.5165
36.8268	0.2948
26.6853	0.188
0.6483	2.8665
98.9671	1.3375
334.12	0.6297
4.7607	22.697
438.905	0.3361
341.365	0.1892
296.305	0.1304
64.4509	0.039
116.427	0.4308
1.2935	0.3117
1.3949	100.72
6.5894	268.854
58.9866	16.8607
16.1101	0.3696
37.9584	70.8514
1.4084	1.1118
7.4895	0.1623
1995.59	2.5584
1979.46	15.6815
1954.19	0.5518
1013.59	6.009
762.294	1.9433
551.637	0.5886
4395.85	358.422
4395.85	22.9647
4395.85	3.3576
4395.85	4.0103
4395.85	67.0577
4395.85	0.6931
4395.85	2.221
4395.85	0.3542
4395.85	9.0966
4395.85	43.5374
4395.85	0.6194
4395.85	5.1059
4395.85	1.1423
4395.85	171.895
1.8747	31.1126
0.237	9.827
0.2058	0.0404
0.23	1949.17
0.1959	35.6471
1.9003	50.4756
80.6298	80.5312
0.3733	61.2132
0.2074	22.5473
4.7118	10.9212
13.1525	0.1401
544.655	439.519
1.3174	0.2123
1.2838	0.0666
1.2838	1.9946
69.9579	169.38
1.695	4.7065
3.2991	143.24
19.5654	118.2
0.2054	1.6553
7.6078	0.0687
2.8944	6350.41
186.831	0.0966
11.2074	160.058
2.2673	0.2763
731.528	3.0586
890.654	7.5205
4937.12	0.2027
37.227	5.6765
0.9825	4.1461
156.473	1.4057
52.7292	40.265
0.2424	8.6461
308.115	7.424
30.4028	2.4085
4.5521	148.021
28.8204	2.7319
50.3836	8.0808
33.9085	0.5977
78.0394	0.8273
121.528	0.5218
0.5664	1.328
216.437	4.9787
0.5663	9.602
0.5913	15.6325
9.2244	4219.64
2.2894	0.4261
9.1934	0.4925
0.4248	5.4457
1.1226	96.3957
0.3096	13.2401
0.4443	1030.21
566.084	142.501
3.1685	11.9382
1.5999	14.6614
50.8298	0.4721
5.3158	0.9327
1.5451	11.367
160.753	0.7495
33.7135	0.6936
17.304	0.1822
933.67	0.4248
1285.94	18.239
807.146	5.5852
559.019	0.2158
1316.59	48.5148
480.166	36.6784
1208.39	10.2939
807.146	77.203
39.0618	0.786
1.7254	37.029
688.629	0.8047
40.7934	0.7035
3.5219	41.892
30.8478	0.3807
0.1162	100.917
6.0041	0.1535
16.2922	0.9882
840.188	0.5913
10.8777	0.3998
1547.14	0.5009
78.8884	4.1095
832.954	0.1595
661.588	6.3403
190.74	0.5391
654.139	10.1552
309.341	13.8367
9.4358	0.314
97.6989	4.6353
1.9109	12.5498
0.1872	79.8329
0.3966	9.1645
0.1112	0.0716
0.2118	0.0586
0.0811	0.1721
0.237	0.1198
0.0911	0.1207
0.1129	3007.72
0.2301	0.8901
0.9214	1.365
97.5073	0.8434
24.3514	0.182
13166.3	0.3944
93.5765	0.8247
24.897	156.441
48.3648	1.4336
1233.6	1.6413
33.7805	4.8353
61.0816	40.8855
247.642	31.7744
0.7907	10.8544
67.7807	222.733
138.063	4.191
16.8882	0.455
4.5511	0.4806
0.5273	0.1049
1.9523	0.083
18.0066	34.7292
0.1753	127.48
166.246	3.5132
0.5873	6.0601
30.2627	1.1247
101.843	3.1648
96.2341	96.0401
60.3284	0.0714
114.527	0.3103
23.2036	1.5411
15.4896	50.1553
26.6546	8.1839
22.6544	10.0991
1.1389	15.4612
7.0805	1.4633
78.305	1.6571
0.2012	0.9286
20.2339	1.3318
0.1228	1.4845
0.5681	8.8791
0.603	13.7026
0.1703	28.0665
3.7721	24.8144
0.6965	0.4922
13.0859	78.8782
9.7684	68.7836
2655.43	85.7384
11.3416	3.6494
0.1686	83.897
0.0587	16.5306
16.1852	860.391
15.925	0.0923
8.4813	0.9696
10.277	17.4438
2.0195	1.1634
0.9761	2.4942
0.3654	1320.49
0.3304	0.491
0.3575	0.9459
0.4583	0.5954
7.0929	93.6921
240.776	2.2625
2.7642	11.0774
10.0481	1.3557
132.415	1.2585
0.4899	137.548
38.0997	4.2844
78.3439	1.7827
4183.82	16.8346
19644.3	310.617
287.148	14.0789
38.4611	0.3197
75.8951	7.0906
26.2145	0.4631
85.1272	2.7229
29.0322	47.1278
23.9173	0.7887
75.8951	15.2641
237.999	11.1583
12.2051	19.7638
22.389	1.6668
22.6305	462.245
12.045	3.0811
12.1479	1.338
50.9619	69.6433
71.9526	12.4136
18.4725	15.8828
22.4461	2.0644
27.9579	0.2877
18.2281	0.8022
234.685	0.6156
86.0913	0.6554
1.1824	1.1726
61.9712	2053.6
8.8052	0.5231
5.5631	0.7682
4.0955	7.9829
29.0863	140.248
69.9671	1.4422
0.1595	9.0565
117.774	7.7298
0.2607	158.477
31.1784	0.8887
11.2951	0.323
2.8276	2.4221
0.3439	1.3768
1878.07	2.4795
575.647	0.1794
36.5882	2.9031
43.4194	1.7125
7.5421	75.1288
55.2432	1.2154
0.272	138.266
79.5447	2032.54
1.9706	1.8666
1.0109	2.524
1.5535	18.0795
1619.63	1.9889
215.718	75.1734
345.877	10.3685
303.376	1.8463
179.886	0.824
7.9873	194.328
63.2659	473.927
6.1832	305.049
12.2145	1740.74
193.045	3.0101
15.1854	1.7907
8.3583	414.079
0.0716	22.0079
8.1311	8.4413
0.0689	7.5707
0.0754	1792.15
0.0734	23.3777
0.0732	3.1153
0.0619	0.6469
11.242	1.5419
132.155	0.5386
6.3554	1480.04
28.9123	0.9336
0.7071	2.6204
3.6332	14.2493
7.2837	1.3933
28.4939	1.3933
0.0439	1.3933
8.7356	58.7074
50.9819	2.8948
1083.16	8.6309
4.4377	1.6851
0.0989	13.3737
3.1213	0.7061
10.4648	0.2427
4.8475	0.7191
447.976	37.945
296.169	0.3951
170.888	17.496
2.6297	8.9514
2.0239	59.4784
110.646	5.3627
4.7159	136.565
24.9839	21.6637
132.393	0.4826
0.0576	2237.96
7.2321	3.0424
2.433	3190.15
21.6543	2193.64
24.1407	3197.91
32.2082	3430.55
3.2545	3266.92
58.4419	3197.91
0.2307	3109.76
2.1869	3197.91
3.6143	3160.98
12.9691	3328
21.242	3197.91
1268.95	3197.91
1268.95	9539.07
1156.18	3197.91
1268.95	3300.47
1268.95	3197.91
1268.95	3197.91
2498.66	3163.3
2561.72	3328
1268.95	3.3313
1268.95	0.6761
441.503	0.0914
2498.66	28.0479
2498.66	0.0787
1268.95	0.2113
1268.95	23.9513
1268.95	23.41
2656.48	0.2392
2656.48	12.2856
17.5601	0.1718
6.801	9.9711
2.9095	0.1381
5467.11	0.2372
574.638	0.2535
5472.48	0.2654
101.099	0.2535
0.1379	0.1789
0.2373	0.4535
6.9835	135.249
147.129	22.485
41.4873	0.6958
41.4873	6.5572
44.0382	0.6491
412.748	133.385
165.154	37.3263
16.7983	0.2619
0.2879	15.2145
0.131	2280
112.632	7.5546
43.1381	0.2183
0.2249	9.4845
0.1678	0.1926
0.1953	0.1569
0.2177	6720.83
0.2318	0.0597
0.1826	126.96
0.3086	248.623
3.8715	0.0791
2.1368	1.2578
422.01	0.4137
11.2559	107.049
4.7103	11.3423
3.892	0.3252
78.8854	9.6309
3.6159	0.0241
0.4549	0.1078
0.5945	91.2362
34.0976	946.754
30.1389	400.37
49.2477	1755
2.315	37.2249
53.6297	9.8504
17.2788	23.5465
48.9121	0.2943
3.043	79.0356
47.7464	238.978
17.9515	3.7487
0.2079	45.4464
301.851	10.8445
3.1545	383.024
1.2263	404.061
14.4806	1581.84
1.127	0.6812
0.7794	5.4508
1518.09	1.2821
1.7367	0.8376
8.698	57.1296
0.3849	1.4047
0.4023	22.3555
2.6401	22.6605
11.9935	21.2651
1.441	4.3067
49.3432	0.1515
0.3801	0.0374
6.0978	0.0407
2.4162	0.2951
7.8401	4.1479
539.434	1.7891
0.2174	7.5516
0.4821	163.72
13.8149	49.9827
11.4277	0.3797
27.0924	552.607
31.3089	1.7416
6.4432	260.29
4.0841	47.2704
0.3228	55.3599
0.1581	43.5671
30.3272	205.835
11.8674	1.9373
0.6974	0.6259
4.0397	100.732
0.4983	0.9566
0.4627	0.983
27.9936	0.9805
21.1727	3.6363
0.4549	3.7267
45.0742	1.7769
238.245	13.1206
16.0802	1.8705
38.7651	5068.01
31.7229	1.1722
2.6671	2.5278
1.0029	0.3756
85.067	2.4011
5.2551	14.6788
1.0175	86.319
0.8794	8.5146
4.4628	0.446
4.321	40.6544
92.8914	56.7131
98.9969	579.484
14.2253	1617.14
22.038	579.484
0.4835	579.484
20.8186	592.848
1.8055	1617.14
2.0761	75.261
257.424	1.8801
230.561	1.7572
9173.25	1.7093
22.3128	1.7102
0.8202	1.2636
4.2864	0.0362
3.4477	0.0752
0.7209	0.0379
17.6958	0.0475
15.7013	0.0396
13.3177	0.0624
0.4905	0.0463
0.9791	0.0693
0.2984	0.0209
42.7979	0.0392
72.049	106.543
17.6883	0.035
28.7065	0.0385
0.9974	0.0442
2.2261	0.0475
57.4678	0.0449
89.3386	0.0426
0.3677	0.0394
4.4658	0.0393
1.2087	0.0335
7.6345	0.0087
57.5331	0.4749
1.5681	43.9022
4.9124	100.656
453.536	3.3391
1.0489	1.2974
9.2707	23.662
15.0875	1.0539
235.244	0.7742
1.4067	3.7624
95.7115	0.5485
1.0234	61.2227
3.1616	0.4331
2.0798	0.7185
37.3041	1.0678
26.6331	0.6213
24.3093	0.9941
0.9878	31.1903
1.6285	2.8864
2.0835	19.7905
4.2234	0.1667
61.7066	0.1792
227.684	15.6612
6.4412	26.4186
688.174	32.8891
0.0329	0.3734
0.0108	7.7677
344.783	0.8817
177.026	14.2776
1355.72	16.5034
10.3495	7.7649
9.8559	0.6182
14.2658	0.5936
318.985	1.2083
1.7704	0.5373
5.769	113.661
0.0776	567.133
1.6521	0.3251
1.1176	0.4658
86.0015	10.1527
40.1532	1.2819
6.3862	9.6261
95.2742	10.2863
212.856	10.4432
0.0948	123.818
367.688	176.887
9.6591	22366.1
9.4894	9.9506
30.1527	0.1983
29.3146	0.8806
2.634	0.09
0.5928	0.6835
0.8764	28.3415
8.7835	163.334
21.8598	1.6965
5.1871	12.1972
12.6705	1929.92
4.9677	105.156
4.2805	26.6121
223.7	0.3972
20.6456	0.3908
2.5149	8.8221
0.7715	49.2964
1.1136	2.5211
200.044	3094.21
77.881	0.9836
164.647	2.8583
13.8452	3.5059
757.154	0.2799
75.4225	0.493
263.568	5791.24
0.7974	5869.72
329.604	2981.37
1.8134	3387.47
3.5276	5755.4
6.9669	3095.69
0.1813	5873.6
0.1873	5873.6
254.835	5869.72
1.3736	2977.49
58.6249	2699.47
77.849	5873.6
4.0411	5873.6
1.5969	5854.43
62.6847	5873.6
122.122	5869.68
139.433	2981.37
4.709	5441.57
29.8507	2443.79
0.2893	23.8517
89.504	142.451
1.4895	22.7278
52.4474	40.4404
0.5689	1.0303
147.785	0.6314
1140.5	0.0723
40.6512	1194.61
3.5656	686.991
2.9089	24.143
5.8886	4.1473
11.4583	0.3154
7.7095	0.7093
16.4192	5.0574
147.244	0.5886
1.9891	1.1274
5.4538	6255.43
1.4368	5.3553
5.4255	249.424
8.3234	12.3472
9.7245	2.241
0.9256	321.333
0.9722	0.171
1.1549	838.63
69.0266	3232.9
1.2055	1.3668
1.0869	0.5089
5.7458	0.672
341.65	5.7337
41.5353	1.566
3.2881	4.2962
218.089	313.105
21.1867	5.9529
8.7464	467.807
3.3546	62.3671
1.2176	852.887
9.2438	0.4958
0.3814	3215.37
26.3773	0.4257
0.8709	467.807
34.0135	0.7887
21.2542	11.3339
0.617	3.2848
18.4596	2.0263
1.6118	1.6489
0.1838	3.3859
0.0703	1.1478
0.1437	10.9479
27.2488	13.2052
18.5031	13.2052
0.0631	643.421
1.7892	15.2334
3.8772	63.4804
0.4044	0.873
25.5246	31.4904
2.7045	1.1232
1.2261	20.0651
187.923	51.8089
4.3728	21.9634
454.873	2.5026
24.2144	0.7842
3.4574	0.1559
3.0067	0.3682
29.7037	4.7217
5.5999	1.1322
37.3734	0.6689
0.5955	8.2323
7.3898	56.6149
1.1513	58.7431
47.7273	0.2009
0.2895	432.405
25.2389	188.377
177.558	0.0786
2596.37	0.1466
6.7548	6524.85
9.5435	0.3312
24.2399	0.183
0.1966	0.3186
108.885	253.89
27.9697	258.001
43.5838	8.1316
2987.85	30.5338
280.593	79.147
211.278	2.0622
29.8439	1.255
0.3857	0.4003
0.6707	6.5783
2.8448	0.2949
0.7486	1.3003
2.66	49.6409
22.5988	214.027
0.4227	1071.96
0.462	3.7147
0.4248	14.102
0.5818	3649.72
0.9283	0.5856
19.7743	183.304
98.6443	10.775
15.7525	1.012
102.28	0.5299
40.5066	11.1981
43.4163	2.1269
7.4899	2.1269
98.724	59.0768
0.3534	26.4974
1.3143	19.4895
47.7161	4.0778
14.2703	1.2465
0.17	4.659
24.7858	12.7392
0.156	9.7812
1.8905	11.4522
197.844	1289.99
159.005	80.8347
120.79	95.3276
1.0035	19.3106
56.6166	9.3644
15.8088	0.5643
55.5498	7.9869
0.0738	96.9858
42.8605	0.291
11.5965	10.7767
1.0834	0.8171
15.6953	1.0226
0.6798	1.0226
0.779	212.351
178.057	106.516
217.521	31.1468
3.0227	18.6924
1.5244	2.271
0.8315	1.0094
1.5254	0.2021
0.5867	0.2619
25.6599	0.222
2.9201	0.0752
16.8609	0.0015
19.286	4.622
29.8948	15.5216
2.8865	21.1996
2.884	173.431
5.9092	44.1236
11.9609	1.166
0.8504	0.1525
14.0406	0.0688
38.0615	0.2903
1.6811	0.74
1.5962	0.7105
39.7421	7063.31
27.3891	1.3428
75.0952	2.0263
9.945	250.886
53.4161	12.5654
317.89	106.397
1.9751	0.2716
4.8659	0.0867
41.9432	0.5096
97.4093	2.0139
0.9348	26.7527
0.0512	24.6435
2.5268	2.023
13.9619	6.2296
0.4522	0.6883
11.0326	16.9636
3.5134	0.5573
1.5728	3266.36
46.7048	5.3173
3.8405	26.8069
5.5522	2.4376
0.6052	46.4373
0.2735	1.2128
0.2538	2.0724
1.0077	5985.72
2.3614	56.4628
1.2846	67.8393
7.2279	1.4375
0.1951	90.4689
207.332	11.8004
0.5005	16.7849
5.2201	47.3696
193.882	8.4382
17.2183	35.4562
6.4227	6.3955
43.1969	0.8494
122.158	0.3265
67.5697	0.7359
455.97	89.3636
7.7615	118.909
0.5835	4.2951
28.4999	1.7423
12.8638	5.0292
0.4097	470.378
0.1091	0.9481
1.2337	0.3291
135.466	10.8007
20.1523	2.656
4.2352	0.0099
9.3939	7.5409
24.7289	1.2535
0.1208	121.467
0.5608	0.6889
149.879	10.2765
9.1259	7.9861
9.3999	0.133
33.5931	84.267
10.3489	0.3134
46.9567	0.1659
14.3346	186.216
99.8199	0.9507
69.0617	18.7294
120.702	253.554
0.1969	16.2904
0.4376	16.3023
23.9038	1.303
0.6484	7.114
1.3411	0.9632
7.1721	0.656
78.5959	104.41
21.0757	2.751
13.5511	31.0426
23.4975	0.2646
4.9019	1.031
412.123	1.2557
200.311	15.1119
77.1672	0.1803
29.1656	0.0751
0.9317	8.7134
221.695	0.0492
54.2599	0.8039
6.1921	3068.85
90.3654	3.4695
112.969	12.4271
254.308	49.5126
31.6799	1.0151
3.1229	0.3653
909.302	4.1372
0.575	3.4919
14.405	476.367
7.3749	1661.56
1.7322	5.9534
3.9641	0.9305
28.7493	3.6833
6.4224	0.1157
5.7331	6.5327
182.405	0.1646
12.5318	35.3808
7.4499	0.3677
583.484	0.9115
353.709	6.3315
6.2044	23.9215
1167.18	1.4894
0.4063	0.279
7.8343	3.2963
1.9076	22.0909
8.3672	108.195
25.0691	3.2458
9.4296	0.0685
3.7663	0.5416
262.402	0.1164
0.9711	3.2474
3.3006	22.5106
0.9589	4.0395
33.6923	0.4533
1.9602	0.4729
6.9199	0.4304
0.7472	0.13
1.1059	87.0635
16.226	3.4213
1.4784	89.8881
1.5872	38.4705
735.732	102.944
19.6172	2314.28
62.6225	0.9982
2.5788	0.1839
180.18	1.0327
44.3576	0.4213
20.214	1.2671
0.151	2.1316
0.0642	5729.52
19.7077	157.602
0.3544	31.3212
10.5532	50.9049
2.9928	0.6166
31.492	0.5932
20.9337	1.2043
4.3686	8.6636
0.0063	21.1064
0.0085	3926.2
0.006	672.787
0.0063	2905.43
0.0334	3.5977
0.008	2.3765
0.0066	2.3693
166.506	217.351
0.0345	5.8284
0.0463	3.0902
69.8031	8.2503
5.9142	14.472
457.276	4.9853
47.1734	896.28
194.319	1.8457
2.8565	304.253
74.8102	7.6325
1.3556	3.6866
281.357	88.6448
117.897	0.3089
2.6201	0.5527
14.9981	7.9768
66.2621	47.605
0.33	617.147
0.755	21.0622
5.6491	0.0924
0.5253	0.0997
4.8035	0.0357
4.5704	0.022
0.8124	0.0924
21.073	5.0544
30.1281	3.6747
21.7942	24.9672
344.649	3.9653
2.2755	0.2319
13.6125	0.1831
1.2633	20.6075
42.9404	2.0581
0.852	13.8396
3.6087	1034.01
3.6547	61.203
2.943	23.0823
21.94	35.0333
362.596	0.6136
9.0855	39.8273
9.0855	0.2858
1.6614	0.5982
1702.71	0.5845
32.8128	19.0522
151.156	6.12
1.0658	11.0335
0.5345	1180.44
20.218	0.2107
38.3727	100.715
50.4595	0.1671
37.297	2.0308
13.2907	26.1281
18.9651	0.6474
2.5355	12.1632
182.008	244.63
1.0197	227.41
0.3331	2.9782
27.1408	170.904
1195.95	0.2385
345.187	0.6112
445.783	1.032
1393.91	8.2992
41.6858	0.1673
0.2973	29.6097
25.5968	0.9497
47.7634	0.4404
18.9062	6.1452
25.1345	976.861
1.5617	13.1103
18.1366	0.6376
43.1631	0.6376
541.526	157.484
21.3923	0.2424
51.013	341.725
8.4258	11.3532
0.6717	3.0074
9.3679	0.7658
1.3195	1.6409
1.4644	4.0085
8.0154	596.537
100.306	1.0277
7.7761	77.5502
1242.91	0.707
8.9065	5.4561
141.21	32.9468
11.8431	87.0841
6.359	2.3982
31.9106	0.686
1.6837	105.066
141.021	136.398
3124.32	477.755
247.61	715.94
129.976	1.2607
111.96	3736.32
1.3012	4443.12
8.2087	1.6123
431.938	23.6179
19.089	0.9713
0.267	0.4583
1.2492	0.8825
16.8677	2.8995
3.7566	19.5101
2.2306	667.451
1.1466	0.3267
4.7086	4.9715
3.0939	42.014
15.8709	43.995
2.9973	44.6126
15.8709	9.6535
15.8709	0.1912
2195.19	5059.23
653.108	2.8631
306.031	0.7798
936.741	119.889
2500.75	0.6798
306.54	0.0285
36.3297	420.213
43.4689	1.2709
20.8731	29.0615
68.3181	32.2498
75.2041	253.32
252.465	7.141
33.4412	78.9682
12.0667	7.1547
5.494	0.242
51.6046	3.2066
394.302	0.8077
4.3085	0.8633
5.1704	0.7753
9.0854	1.1447
3.3791	523.245
70.6005	2.1988
9.3352	1780.21
7.2978	3082.44
70.484	1915.42
1.244	6.4778
2.8902	4.9027
0.706	2752.54
111.76	11.3572
578.874	5.9467
0.137	22.6072
8.7512	6.9027
0.3109	19.6375
35.9155	187.619
0.1864	6.2463
10.5969	4.5632
0.1872	40.3564
90.3019	23.5517
1.3345	19.175
8.0437	0.7421
1792.54	0.7086
1788.28	29.5166
1669.76	5.4991
1799.18	57.4565
1797.92	5.0997
912.256	4.9457
1787.03	4.2214
1799.18	7.2536
1799.18	74.1256
1799.18	2326.48
1799.18	74.2258
1799.18	1.976
1799.18	17.23
1797.02	0.4797
1788.28	15.6914
1799.18	158.16
1562.96	3.3984
1799.18	25.8521
1788.28	8.8382
3.0943	0.0455
0.9295	2.0865
0.2791	0.345
0.8099	0.643
1.9798	30.8572
16.023	1.8535
0.2312	2.3067
20.2997	2.6799
2.1301	2.0054
7.4856	1.9243
3.1671	1176.17
14.6138	1.5312
71.8371	110.127
1411.41	56.1609
882.844	37.1695
97.7963	1.1124
4.0383	1175.3
0.844	5.3682
264.173	6.778
3.6984	5.9563
48.1699	1.9028
38.6795	6.0072
14.9514	4.5377
50.7188	9.0538
102.525	9.1434
25.379	0.3844
0.4103	0.9345
94.5715	0.3556
103.912	20.1712
0.3351	1.3152
12.678	267.252
36.3359	40.0087
4.2805	2.906
4.0548	0.2002
0.3454	2.5403
0.1516	110.379
2.2423	176.712
182.566	219.14
50.4348	122.602
3.324	3.6192
4.4319	30.6565
2.8073	2.3319
8.5669	3.9798
43.0035	63.5837
156.523	209.886
177.211	9.7273
35.6695	86.7838
0.0348	2.9181
31.5133	4.1591
0.0341	9161.86
0.0346	2624.73
1.2026	21.9985
5.3458	21.0296
9.3749	1877.18
87.1656	79.5109
2331.33	0.4071
0.0829	0.5054
27.8882	99.8709
2.9922	0.5329
31.9158	204.371
28.7944	8.1559
0.5692	3.612
4.1991	30.305
56.6934	6.1222
1.6839	6.9203
3.261	75.25
3.2768	126.457
0.6479	4.9966
0.7994	3.6485
1.393	27.0932
3.8573	5.8287
550.243	5.6766
14.625	21.484
72.4252	1.4724
56.1631	3.2571
3.2375	0.5467
0.3402	0.9389
28.4911	0.7407
80.5496	105.995
220.164	0.096
3642.1	0.1708
2166.63	0.1117
128.862	0.6809
23.3572	2.4768
1.2905	89.4583
0.0437	2.271
0.0485	1.5206
43.6672	2.3374
8.3763	69.3855
2.485	2.4719
36.9608	60.9278
739.538	0.8603
1201.1	0.0935
136.953	13.1808
372.097	37.0692
30.0947	2.4398
403.758	0.8875
1.3468	0.2454
0.3529	3.2949
0.5099	5153.09
2.3064	0.1187
57.6035	0.762
0.1001	0.3926
75.6911	0.9107
168.254	342.205
0.2766	105.989
122.002	75.3282
1.0672	0.6481
0.6788	0.5889
6.0609	538.853
12.359	24.6626
6.6128	6.0703
1.3704	5.8006
8.7248	229.832
0.3153	32.5502
6.7323	2.6551
4.4632	865.144
75.9132	2.2682
2.1133	3.3148
46.3784	1.1878
14.9406	0.724
1.476	2.6624
1349.59	6.1202
215.982	0.0875
1.2714	0.0873
0.1944	11.746
0.1858	0.15
23.6722	1.4733
0.9084	0.2043
16.8944	0.105
2.8103	0.1163
197.652	0.1091
1.6355	0.2157
6.249	51.8161
3.8427	258.725
1.6211	1.3234
1.4164	116.309
0.8877	720.518
0.6955	0.1391
9.6361	6.5538
16.9453	1.5074
7.9773	3.9788
129.836	4.6984
190.656	36.3708
193.764	10.6804
3.0354	671.407
141.754	204.554
8.6655	86.7828
12.7963	0.4174
20.312	0.5622
2.3494	37.9205
36.4217	9.7567
13.8601	483.207
0.7969	1745.63
18.3693	128.547
6.607	4.6518
10.5227	1.6555
48.1242	27.7379
28.0815	53.1336
3074.9	81.8698
1796.87	1.373
3.238	124.795
466.996	28.0694
0.656	67.2491
0.6834	44.857
1.2384	42.1977
7.4666	10.8676
88.8331	6.1373
98.6364	40.4327
15.0718	0.6357
1.9785	97.0462
62.803	0.1855
3.5118	1.8801
503.227	263.383
6.1072	1.0598
29.8274	0.1812
0.0917	39.671
1.7089	255.923
3.2767	90.9304
1.2345	0.452
2.9844	0.7544
0.1513	265.642
2.3786	4.2977
0.1844	0.8556
0.571	24.1407
0.6088	48.2699
225.889	283.121
14.6409	3258.65
4.2277	0.2566
4.378	31.6859
4.3787	273.14
13.4925	1.4399
29.1838	1.8764
34.9623	0.9844
0.059	25.0052
0.3445	3.4828
0.2336	0.2544
0.6654	296.243
6.5449	37.6298
34.5311	0.5534
3.1395	42.6915
4.7819	86.1507
0.1751	1.5186
0.179	0.6875
7.2231	10.1619
1.5918	20.0744
65.0102	4.6875
62.5735	11.5357
126.744	12.5804
60.1267	100.165
2.566	9.9023
4.5144	4.023
134.297	0.1578
34.5736	1.7862
39.1674	110.803
0.6266	0.3743
4.1698	2.0728
6.11	377.675
143.385	5.3978
344.178	11.7422
451.125	6.8008
95.2855	0.1689
262.42	5.1612
1610.85	8.548
324.335	0.7958
64.5797	49.6818
1716.54	49.1187
1584.75	37.4477
177.895	18.5207
1716.54	3.6959
18.9263	109.877
10.3809	20.9887
186.962	61.2998
1.1541	102.906
38.6834	28.8887
1.4512	21.6403
28.5234	7.0098
9.0755	222.597
4.4318	51.4673
1.3371	48.2719
118.765	4.3379
37.4345	0.5817
37.4345	2.519
334.203	0.9301
266.84	0.4029
5.5873	0.7528
5.5873	0.8024
0.6069	11.0386
0.713	21.3534
0.6069	0.9606
17.6369	325.758
0.6061	11.0913
0.9017	147.917
66.4083	0.0609
13.2397	0.0624
7.7087	5.3442
3.7703	6.9488
3.5757	2.1244
59.2882	0.5391
12.2339	1.3823
96.1412	27.4049
0.2579	0.6725
5.3403	19.4209
10.6887	0.8141
83.3936	53.0082
3.7248	9.4334
3.5443	3.5498
6.9738	1.8275
61.6202	2.5128
0.9672	29.247
0.32	2.6054
8.2615	14.3124
8.1734	0.2998
28.6565	1436.43
0.1763	1.4151
39.8914	0.2753
87.7079	11.7747
43.085	2.4778
5.3508	1.2572
0.4977	0.414
1.2462	2.2572
6.6149	1.4962
16.0672	2.6399
0.0271	1.8495
1.0151	19.2726
2.0365	110.937
51.8111	30.6633
4.2421	187.27
152.525	0.3769
31.7326	4.2345
3.3529	12.3154
13.9863	0.92
3.2785	1.2781
7.6989	10.6877
63.5625	611.494
20.1373	33.8335
10.1296	0.5669
5.3175	17.241
26.783	4.0715
0.8971	13.6766
49.2414	0.3383
105.671	16.2636
924.876	0.4128
3.7639	2.4529
1.0025	1.9158
[truncated: 2,768 more rows]

## Sheet: Figure_2D
Non-labeled lysate protein abundancies (ppm)	Fixed+Perm cells protein abundancies (ppm)
45.9337	32.7431
52.4354	205.353
105.62	35.6975
22.45	236.341
106.873	4.7605
77.5801	9.4016
465.482	0.2171
1.3323	0.2164
0.4097	0.2171
14.1837	0.2164
1206.08	0.2254
58.8141	0.1152
49.5548	0.2197
40.0206	0.2264
0.2132	2.1277
0.2547	9.256
29.7883	0.9775
0.0824	3464.01
0.0054	104.297
0.0972	0.1576
234.609	1453.79
0.0639	0.1483
0.0822	14.2941
6.2185	26.4758
0.2245	130.471
1087.13	18.1241
169.005	4.7075
11.3707	4.3224
63.4951	3.7967
16.4065	158.791
42.4322	3.9336
147.532	4.7247
1.8319	4.1082
3.9976	36.7468
79.8282	1.2222
7.2796	1.8319
0.0472	6.2993
0.1834	1.7674
0.8139	0.3174
0.8115	3024.24
1.7969	19.3707
9.615	4.6057
2.127	1.2312
0.8139	1.755
0.5524	36.6902
0.5551	17.4471
0.3317	3.3038
161.288	222.386
8.4128	36.6636
0.0663	58.1357
3.8722	147.528
308.275	19.0108
69.2177	7.5713
20.5605	122.016
1.7445	0.2232
20.5605	0.4936
97.553	0.4311
11.4488	0.3059
4.645	0.2122
4.4087	0.1708
7.974	69.2022
3.2974	12.2146
4.393	7.8964
1.979	0.1357
0.3284	14.5087
29.9224	0.174
25.4068	1281.05
17.1554	73.4196
25.794	31.6656
0.3635	13.9504
1.9599	1.774
59.5081	0.2964
61.1609	0.1443
235.323	0.1843
3.2591	0.793
62.455	0.315
2.5056	2.1942
0.6188	0.7936
61.8481	0.1814
233.8	5.2218
17.3256	1.8389
0.2874	162.618
0.3745	1.2944
0.5435	80.2148
0.5616	168.57
0.3177	0.9523
0.5299	71.8354
4.7668	7.9218
0.5871	300.412
0.3291	2.2469
24.5873	1.4874
1.0719	94.123
20.0212	199.987
147.162	43.5326
35.028	118.384
26.6312	18.3549
2.2605	13.4229
40.1467	409.174
871.41	52.3311
60.9849	68.8481
73.7836	118.384
29.844	14.0363
26.3223	66.8943
20.0137	789.151
21.3175	7003.18
22.3029	8.8132
45.3262	46.0969
25.889	65.8068
28.2579	3.7789
19906.2	326.473
67.4535	2.2061
21.5886	2.715
0.3021	2.715
0.1911	2.2589
336.251	2.0612
1.1793	0.555
0.2398	6.5975
0.0743	3.2925
0.9142	171.096
249.961	7.7858
82.7579	13.9033
1.1612	11.1273
13.2926	53.0105
0.7424	197.345
31.9095	93.2794
149.393	329.207
0.1138	60.9635
2.6109	4465.75
18.8058	5.0415
89.2912	1146.23
74.4374	392.423
32.7017	37.04
0.0824	2.16
2245.21	33.0654
4.3301	3.2073
0.9908	2.2329
0.6647	2.4053
1.1141	8.9933
5.9573	5.6442
6.9056	1.9128
0.9941	2.2279
4.3727	46.8559
16.1155	2515.92
1.1597	0.3909
0.4253	13.7666
0.9629	1.6766
2.3938	1.7098
8.089	146.83
100.127	0.7938
4.3727	0.084
99.571	0.2467
2.3193	0.058
0.4572	7.0174
0.5064	0.0907
38.4615	1.1342
245.802	0.4159
9.5644	2.1059
0.6969	72.1409
18.7428	2135.86
20.187	18.5523
73.0086	8.8201
11.5846	12850.3
14.2134	16898.5
4.4001	60.2347
1.9553	138.209
8.1816	2.7628
0.3823	6640.37
172.583	5.4597
9.0614	1.2116
0.371	4.0869
391.667	395.988
0.7218	8.9685
1349.75	6.0711
1642.53	439.386
10.7101	245.762
45.8879	1.4026
93.9573	1.2594
21.6481	1.2822
10.2812	1.2851
4.4103	1.2189
15.582	1203.41
0.6059	3.5909
1.3538	3.2085
204.761	1.3812
6.4597	1.0526
7.6055	0.3667
163.412	0.0676
0.4884	0.5145
7.1517	1.1903
125.664	46.1165
781.387	243.695
43.8316	0.1846
155.85	0.3258
0.3668	0.874
0.3714	0.1959
3.5692	0.4288
0.3748	4.6428
0.4899	57.5921
0.378	31.2183
0.4091	10.3413
581.552	8.5282
2.9265	2301.67
5.8886	55.2429
20.2894	2.7762
133.504	15.8297
228.992	1.4183
0.8592	4.3705
31.4546	38.3263
0.2035	4271.07
30.3121	5.194
75.0653	3.3617
505.064	46.385
25.9718	18.2871
0.1873	7.3043
0.1803	0.1068
0.3647	4.1335
0.2158	3847.48
0.1199	0.6661
0.1216	3.1006
0.1332	3.2735
2.4604	38.5351
0.1658	3.811
70.0311	18.862
51.9477	4.0335
0.8085	0.1602
20.1472	31.4721
0.1627	34.7905
19.1057	213.212
50.1015	0.5552
301.509	0.5632
0.8596	2278.54
0.844	2.0152
5.8029	1.672
0.6393	1.423
457.612	1.4066
120.321	16.5208
43.0311	60.3081
158.399	5.593
8.4299	4.4356
85.4526	7654.99
23.6292	2.6246
0.0752	2.9797
0.0744	1.9369
0.076	10.4351
0.0774	5455.23
0.077	4.936
0.0763	18.2431
0.076	82.0347
0.0718	319.058
0.076	9.4087
225.012	58.4705
158.879	8.7349
16.8867	200.098
38.6802	36.0807
88.8205	84.9441
1.6761	0.2813
30.3025	2.9724
5.2567	0.2809
1.7027	0.319
121.497	1706.1
0.2095	1.5744
1.7349	0.1574
887.18	23.577
64.1299	12.9238
23.7276	171.581
309.863	351.306
12.649	297.288
266.384	7.2499
9.0505	11.8364
17.5718	21.7972
122.861	1.3899
386.692	2.9475
21.0877	15359.8
18.4236	690.823
566.235	1.7429
149.494	7847.65
9.424	7847.65
1.3469	7847.65
41.6161	7847.65
112.26	7847.65
77.1751	7847.65
18.7161	7847.65
56.2485	7847.65
39.92	7847.65
27.7881	7847.65
71.5547	7847.65
10.8618	7847.65
187.484	7847.65
201.708	7847.65
50.0979	46.864
2066.81	617.089
623.738	156.083
629.065	1.8257
1154.86	3.6591
805.053	45.2197
354.917	43.6444
589.211	53.9284
418.322	368.971
9116.79	48.7726
1750.58	50.0876
4.5721	51.7018
0.7468	4.9938
1.1603	18.6543
65.6383	84.0309
0.8156	0.529
1.0589	0.4181
0.3709	4.794
33.2441	0.651
65.9619	54.2505
106.653	290.912
21.0268	126.872
3.6574	267.833
0.4389	320.678
9.2253	324.138
0.4501	267.833
70.5039	311.243
0.6492	149.47
939.347	30.9329
3.0583	67.6942
135.179	5.3495
56.5373	35.8971
130.385	5.7312
130.385	5.3116
4.5242	1.3785
38.3295	1.4007
11.2093	8.5866
2.0704	8.5866
121.448	42.4433
5.9409	3.611
0.2271	35.4681
0.2478	2.3362
2.7853	21.1838
6.168	1.8875
1.0629	1739.29
0.7414	301.183
16.6713	1.2669
10.6725	4.1673
2.4744	190.664
68.7116	583.789
0.5551	1828.47
5.1265	26.5765
421.579	17.6247
6.0842	3.7502
2.1811	1.7031
5.1381	1.5363
19.2855	2.3028
252.262	2710.84
16.5566	0.8519
9.2863	4.1426
4.8929	0.8043
5.8754	58.6753
2.6301	82.8323
10.7788	89.833
27.8165	57.6406
1.4899	74.9088
0.9	78.5585
44.1374	31656.2
27.5927	138.217
171.116	89.833
164.8	3727.98
662.924	124.985
0.6235	79.8167
2.8578	89.833
1.0336	39.9006
0.2323	43.477
1.0239	42.3199
0.2277	35.4298
50.713	43.2453
3.6347	33.9143
106.804	36.0438
43.1639	27.0894
12.7441	11.7474
18.935	13.919
0.3765	345.795
11.9993	90.5382
309.331	3.3363
8629.07	0.961
82.2426	1.5411
44.2345	837.546
135.818	0.6693
65.1129	1.1401
10.1772	1162.77
10.5456	8.1403
3.7037	79.0819
14.8127	128.62
0.1817	99.8696
0.1977	0.4557
0.2111	3.6096
0.18	0.322
312.748	0.2536
430.011	0.5729
661.646	2354.13
8.5378	0.1829
2.5771	0.9491
78.9043	0.3413
524.678	0.2812
20.5657	0.5025
358.668	0.7495
32.1085	0.3574
11.5693	37.8162
269.409	1.2987
38.6909	94.1993
9.6068	0.4071
9.2662	0.8068
8.2994	444.082
15.2565	0.3924
341.611	4.096
44.0305	96.4199
7.7155	79.4742
173.07	103.799
460.667	44.0579
69.9542	0.4997
418.86	0.3789
4.851	3.0908
5.9422	3.8554
5.8848	12.7511
6.435	6030.53
9.092	6278.16
6.4543	6030.53
25.7227	6030.53
5.4262	6030.53
119.517	863.362
1.2601	6030.53
1283.64	6030.53
0.1018	6030.53
17.8665	6278.16
137.503	6416.06
17791.4	6030.53
87.0463	1752.07
30.3192	6416.06
7.016	5272.84
6.3453	6030.53
5.096	6416.06
61.5478	6030.53
2.1607	170.239
0.7355	0.1496
10.2477	21.8476
133.953	13.4239
2.9289	164.78
54.0876	0.2331
5.2179	0.4215
38.4923	0.2269
1.8566	1.5046
447.646	2084.59
12.5654	1.9901
38.9785	58.1684
50.4246	0.5337
31.0103	0.4372
12.5688	0.5679
9.2281	0.4991
15.5221	186
2.4266	2.1638
367.065	2.786
0.0435	1854.58
3.9667	8.2639
14.1181	1737.46
5.6114	4.3525
0.6701	14.2277
91.4372	94.1082
97.616	0.3534
16.2441	18.5318
468.106	53.0703
4.0309	5399.97
25.6088	92.481
176.617	15.747
126.955	2.5423
32.2357	1902.84
41.5573	8.4014
2682.77	8.0706
24.9714	9.0429
0.2384	7.6854
0.0806	212.591
4.9018	0.5984
0.5741	1.1527
18.9391	24.8107
3.1928	26.0388
5.261	17.0556
3.8378	101.269
0.2371	7.3031
0.2928	1068.47
0.3251	2.4763
5.9576	1123.55
0.2928	0.6365
0.3251	4380.87
5355.44	0.3226
102.585	4.3739
122.806	4.3925
0.7698	3321.06
6.7356	903.88
108.358	8.011
33.3252	7.4956
47.8405	7.1333
551.387	11.7212
320.266	7.6152
4.8977	21503.9
373.968	23.9687
0.3193	2.8863
31.5701	555.061
859.785	0.7311
17.9894	19.5742
0.7629	28.5185
28.667	13.9792
25.1777	216.595
204.877	3.2349
2542.57	269.872
15.8138	0.5215
71.7767	1.0531
3.2147	35.7843
7.8429	3.9001
0.1526	16.1861
1.411	113.217
63.3204	40.506
7.4278	10.3555
0.4525	12.8408
5.8505	5.9193
78.5622	0.9379
180.64	44.5232
116.891	8.1853
1.1144	0.1144
2.1258	24.3059
25.7747	2.2061
454.265	3.8927
1.0402	1.3083
40.1314	160.898
142.269	20.4862
23.1603	2.0057
18.9045	36.1189
6.7291	0.1587
21.9851	0.1967
40.6216	0.1524
0.0916	6.7861
120.58	5.8325
1.061	18.1461
2413.05	64.7658
76.442	5.5625
9.578	0.1787
87.4062	419.696
0.9561	53.107
13.9617	0.1163
757.491	0.4318
83.1739	0.0673
1.0064	0.1301
17.5179	243.592
332.103	97.191
109.438	63.4682
148.291	4735.73
99.5293	246.174
149.4	0.4812
39.4295	0.9665
19.5883	0.2503
0.5274	378.451
5.6764	1.6368
32.3426	40.1871
128.852	0.5876
21.3612	3.9446
25.3443	4.3801
1.6467	5.0727
4.4585	109.082
14.9462	375.302
10.0959	112.695
0.2275	3.5547
252.981	1.6055
13.8988	5.534
0.5923	0.336
0.4967	2.2088
0.7669	4.8365
0.3331	5123.99
0.4132	17.3563
34.9783	298.311
5.0525	39.6485
14.4007	4.1071
7.9933	0.0172
5.0891	0.0091
20.8889	0.0155
4.8539	0.0182
44.4872	0.0181
4.9864	0.0123
100.808	0.0193
99.6119	0.0203
11.1174	0.0168
71.0689	0.0267
24.9042	0.0256
14.1569	226.192
14.1569	0.0282
59.1331	0.0173
89.9381	0.0254
0.1869	0.0246
52.982	0.0172
0.7468	0.0144
0.1839	0.0251
400.614	0.0323
2.4968	0.019
2.4295	39.5534
1.8921	1.2204
9.2666	7.8295
65.3778	0.1344
1.1278	1.5447
130.999	22.0048
1491.4	14.6721
3.3123	4.0972
15.7817	100.097
1.6373	50.6667
5.1126	1.1082
21.1012	16.7646
32.5465	29.8895
91.3198	1.7938
56.1762	1.3422
10399	1.6575
107.15	44.9736
120.66	1.7114
58.4274	0.4158
55.1973	0.8598
1.379	121.828
0.2092	1.0935
14.1124	1.7506
93.7977	0.0229
0.5767	4.7263
0.9346	0.2784
3.1738	0.2905
102.801	32.7707
85.3265	0.6761
0.7518	14.7184
398.923	20.7256
0.9725	2.4297
97.5548	29.6297
0.19	0.2073
0.5208	3924.83
468.627	27.1293
15.1623	0.0453
0.0284	3.92
0.0322	93.2924
0.0269	17.702
0.0756	23.7119
0.0433	2.0704
1.1886	40.4981
16.4019	5.1492
1.2446	0.2823
54.6997	123.616
11.5848	6.9182
5.3803	4.6629
1.5891	3.1437
17.3035	0.8753
1.4728	4916.08
20.9567	2.9517
12.1558	24.106
4.3373	7.2339
21.0756	4.3781
23.8196	17.7775
122.468	7.2004
2.1149	17.667
77.2295	41.4421
486.22	12.6578
302.327	10.8844
63.0222	30.4878
64.4654	178.277
2.2097	31.3998
18.0107	445.759
4.1673	2.1704
0.5373	0.9758
11.0393	1.0222
17.8389	583.808
10.7545	0.0579
17.24	0.3435
120.553	9.5791
2.5835	0.3532
181.102	92.85
58.5309	0.199
5.4895	19.0094
42.3853	1.2618
5.9082	2.8485
97.7585	0.1848
2.2264	10.3983
3.2312	0.6207
1.1663	48.8891
60.7225	0.6358
33.1197	25.7406
0.2275	1.5157
165.929	4.0269
273.452	423.766
98.4547	2.4165
0.7323	20.5791
4.2098	0.1514
6.5482	16.038
36.8268	0.2937
26.6853	1.6279
0.6483	0.6637
98.9671	0.4944
334.12	0.2455
4.7607	0.2871
438.905	0.1275
341.365	66.5518
296.305	14.366
64.4509	384.796
116.427	124.486
1.2935	8.0166
1.3949	1.3109
6.5894	3.4828
58.9866	3.9564
16.1101	0.1791
37.9584	82.7623
1.4084	0.9211
7.4895	2053.22
1995.59	242.141
1979.46	4.1204
1954.19	0.4021
1013.59	22.7964
762.294	2.2622
551.637	8.3543
4395.85	14.1303
4395.85	1.6725
4395.85	29.5329
4395.85	137.596
4395.85	911.627
4395.85	221.641
4395.85	1.3758
4395.85	188.396
4395.85	15.6584
4395.85	0.9908
4395.85	1652.42
4395.85	5.2825
4395.85	0.2337
4395.85	2175.02
1.8747	2.2334
0.237	7.4456
0.2058	8.1608
0.23	4.6739
0.1959	3.174
1.9003	7.7458
80.6298	21.2581
0.3733	4.5077
0.2074	1.1169
4.7118	4.5497
13.1525	7.0244
544.655	6656.72
1.3174	3380.7
1.2838	5289.39
1.2838	5047.86
69.9579	5676.38
1.695	5416.59
3.2991	5416.59
19.5654	5139.94
0.2054	5412.28
7.6078	5416.59
2.8944	5440.08
186.831	5484.15
11.2074	5416.59
2.2673	5416.59
731.528	5416.59
890.654	5484.15
4937.12	5416.59
37.227	5416.59
0.9825	5186.55
156.473	5743.95
52.7292	0.8292
0.2424	1.4979
308.115	8.3649
30.4028	8.7541
4.5521	66.324
28.8204	0.755
50.3836	13.3882
33.9085	11.3448
78.0394	2.4706
121.528	71.641
0.5664	5.6357
216.437	0.3888
0.5663	1.3501
0.5913	2.1021
9.2244	2.2502
2.2894	0.3994
9.1934	10.1251
0.4248	1.9211
1.1226	584.313
0.3096	5.215
0.4443	0.4135
566.084	0.5966
3.1685	1282.19
1.5999	6.2058
50.8298	4.9095
5.3158	4.6615
1.5451	3.9401
160.753	1.2347
33.7135	16.5573
17.304	4.1641
933.67	0.8568
1285.94	61.363
807.146	325.227
559.019	1355.29
1316.59	602.006
480.166	33.4215
1208.39	220.881
807.146	10.8568
39.0618	0.2529
1.7254	10.917
688.629	0.2522
40.7934	99.6511
3.5219	7.791
30.8478	5.7987
0.1162	5.9225
6.0041	3.7049
16.2922	1333.23
840.188	462.326
10.8777	340.952
1547.14	9.3179
78.8884	19.7368
832.954	0.3719
661.588	10.8602
190.74	5.2766
654.139	5.1416
309.341	3.5004
9.4358	8.2426
97.6989	113.418
1.9109	62.8399
0.1872	48.4629
0.3966	912.259
0.1112	0.3062
0.2118	2.1504
0.0811	8.7922
0.237	28.6646
0.0911	35.5494
0.1129	51.6826
0.2301	8.3108
0.9214	5719.34
97.5073	1.354
24.3514	2.6615
13166.3	16.3497
93.5765	71.769
24.897	3.8224
48.3648	113.999
1233.6	214.746
33.7805	1.8168
61.0816	123.997
247.642	425.251
0.7907	431.158
67.7807	126.124
138.063	431.158
16.8882	425.251
4.5511	26.5971
0.5273	0.0183
1.9523	0.076
18.0066	0.0845
0.1753	0.1199
166.246	0.0796
0.5873	0.0739
30.2627	0.084
101.843	163.295
96.2341	0.0736
60.3284	0.0746
114.527	0.0717
23.2036	0.0831
15.4896	0.1006
26.6546	0.044
22.6544	0.07
1.1389	0.1006
7.0805	0.0725
78.305	0.1119
0.2012	0.1339
20.2339	0.0859
0.1228	0.0845
0.5681	49.5645
0.603	49.5645
0.1703	9.9985
3.7721	0.8399
0.6965	0.4383
13.0859	0.2676
9.7684	0.4138
2655.43	0.6857
11.3416	5.4506
0.1686	48.2324
0.0587	1.8095
16.1852	7.717
15.925	48.0024
8.4813	100.673
10.277	127.951
2.0195	2.9273
0.9761	1.9561
0.3654	0.9253
0.3304	0.895
0.3575	1.3416
0.4583	7.238
7.0929	8.7666
240.776	52.9589
2.7642	546.797
10.0481	3.2039
132.415	31.3531
0.4899	34.1922
38.0997	16.7589
78.3439	59.5372
4183.82	19239.9
19644.3	419.089
287.148	1.508
38.4611	0.1429
75.8951	1.1746
26.2145	0.3137
85.1272	0.9861
29.0322	3.3371
23.9173	39.533
75.8951	230.411
237.999	1647.07
12.2051	81.178
22.389	0.1125
22.6305	0.6908
12.045	16.0183
12.1479	11.4237
50.9619	3562.01
71.9526	3.3601
18.4725	10.2223
22.4461	0.2757
27.9579	10.1373
18.2281	1.0481
234.685	1209.25
86.0913	29.519
1.1824	4436.76
61.9712	6400.71
8.8052	6400.71
5.5631	4436.76
4.0955	4669.19
29.0863	6376.33
69.9671	6263.9
0.1595	6400.71
117.774	6143.9
0.2607	2314.36
31.1784	6372.32
11.2951	6400.71
2.8276	6245.08
0.3439	4412.38
1878.07	6400.71
575.647	6376.33
36.5882	4937.23
43.4194	5424.83
7.5421	1939.53
55.2432	18.3725
0.272	118.524
79.5447	19.4365
1.9706	33.2079
1.0109	110.943
1.5535	2.0725
1619.63	0.801
215.718	0.5436
345.877	778.045
303.376	0.5246
179.886	272.398
7.9873	0.242
63.2659	1005.74
6.1832	3466.42
12.2145	4.6123
193.045	2.233
15.1854	3.276
8.3583	305.987
0.0716	64.3659
8.1311	5.1282
0.0689	393.783
0.0754	1.0373
0.0734	1.6261
0.0732	2.7281
0.0619	10.1037
11.242	10.1037
132.155	21.1029
6.3554	22.0875
28.9123	57.4745
0.7071	2.713
3.6332	90.1739
7.2837	13.0281
28.4939	0.1704
0.0439	61.2411
8.7356	9.3889
50.9819	10.4119
1083.16	1.5329
4.4377	2.6066
0.0989	56.7945
3.1213	16.4174
10.4648	1.7062
4.8475	0.6792
447.976	1.3816
296.169	62.5434
170.888	71.4036
2.6297	0.2148
2.0239	382.658
110.646	199.821
4.7159	5801.29
24.9839	0.2629
132.393	57.4208
0.0576	45.65
7.2321	2.2032
2.433	1.3866
21.6543	9.5957
24.1407	26.35
32.2082	847.177
3.2545	192.906
58.4419	4237.95
0.2307	1.4309
2.1869	107.484
3.6143	114.571
12.9691	1.7181
21.242	36.7879
1268.95	4.084
1268.95	0.8896
1156.18	33.0804
1268.95	12.4337
1268.95	23.107
1268.95	1.8906
2498.66	0.538
2561.72	1.695
1268.95	5.2146
1268.95	6345.92
441.503	0.1917
2498.66	5.3259
2498.66	311.569
1268.95	34.7839
1268.95	6.7454
1268.95	0.7727
2656.48	5.0953
2656.48	1.2013
17.5601	0.5468
6.801	0.4319
2.9095	2.9449
5467.11	300.491
574.638	12.7571
5472.48	53.9314
101.099	4.5782
0.1379	1.503
0.2373	0.6979
6.9835	0.6085
147.129	0.1809
41.4873	0.0037
41.4873	0.5322
44.0382	2.2038
412.748	12.3837
165.154	9.8071
16.7983	0.9476
0.2879	2.246
0.131	2.2507
112.632	2.1806
43.1381	0.9013
0.2249	9680.59
0.1678	2.9095
0.1953	39.5394
0.2177	231.597
0.2318	10.515
0.1826	92.2089
0.3086	0.6108
3.8715	0.1333
2.1368	2.0425
422.01	1.4759
11.2559	2821.05
4.7103	0.8615
3.892	60.1778
78.8854	1.3776
3.6159	0.405
0.4549	0.5445
0.5945	7819.55
34.0976	13.7742
30.1389	192.55
49.2477	192.55
2.315	1151.05
53.6297	223.52
17.2788	21.5392
48.9121	0.4331
3.043	19.6371
47.7464	1.1752
17.9515	6.5945
0.2079	16.8955
301.851	1.4419
3.1545	58.9553
1.2263	45.7743
14.4806	2.3936
1.127	4.9789
0.7794	548.208
1518.09	2.565
1.7367	0.3801
8.698	59.154
0.3849	10.8151
0.4023	0.0318
2.6401	0.3197
11.9935	110.767
1.441	1.0556
49.3432	5540.15
0.3801	110.835
6.0978	0.5097
2.4162	0.3096
7.8401	519.35
539.434	25.6732
0.2174	9.2447
0.4821	13.489
13.8149	62.3033
11.4277	0.235
27.0924	0.3009
31.3089	0.2462
6.4432	0.2034
4.0841	0.0791
0.3228	23.4318
0.1581	0.1145
30.3272	5.6051
11.8674	18.4636
0.6974	1.2136
4.0397	4348.51
0.4983	36.4513
0.4627	1.1621
27.9936	1.8614
21.1727	32.8849
0.4549	0.2842
45.0742	917.022
238.245	1710.1
16.0802	18.2099
38.7651	68.4715
31.7229	1280.36
2.6671	1.6868
1.0029	49.4675
85.067	1.1089
5.2551	1.6928
1.0175	0.3377
0.8794	2.6237
4.4628	56.8476
4.321	0.073
92.8914	0.571
98.9969	0.1219
14.2253	4.3614
22.038	0.6832
0.4835	7.7055
20.8186	0.3485
1.8055	47.4616
2.0761	1.4966
257.424	90.8842
230.561	93.9288
9173.25	18.4226
22.3128	0.2522
0.8202	1591.36
4.2864	0.5595
3.4477	0.6233
0.7209	1.0779
17.6958	0.2197
15.7013	2433.4
13.3177	162.153
0.4905	3.9166
0.9791	41.1988
0.2984	2.3466
42.7979	13.1999
72.049	2.0825
17.6883	3.7467
28.7065	226.572
0.9974	1227.52
2.2261	0.0107
57.4678	180.545
89.3386	10.9629
0.3677	9.9577
4.4658	3.0204
1.2087	0.4387
7.6345	7.3119
57.5331	219.287
1.5681	36.8024
4.9124	17.1404
453.536	6.5195
1.0489	3.0092
9.2707	0.2506
15.0875	514.256
235.244	3075.28
1.4067	1.8952
95.7115	0.1618
1.0234	0.1387
3.1616	7.0388
2.0798	3.5491
37.3041	2.8973
26.6331	10.1137
24.3093	2.6981
0.9878	165.166
1.6285	2.3288
2.0835	0.9092
4.2234	85.1877
61.7066	0.4684
227.684	0.3712
6.4412	1.8427
688.174	18.438
0.0329	3.6916
0.0108	260.361
344.783	191.729
177.026	9.9526
1355.72	13.1067
10.3495	352.738
9.8559	0.3293
14.2658	16.5042
318.985	9.8723
1.7704	0.2234
5.769	145.083
0.0776	2.8014
1.6521	1035.54
1.1176	7.2492
86.0015	6.6324
40.1532	5.9996
6.3862	15.866
95.2742	0.1435
212.856	0.9417
0.0948	235.68
367.688	19.4111
9.6591	4.3403
9.4894	16.5353
30.1527	258.533
29.3146	0.8273
2.634	5.6454
0.5928	2.7553
0.8764	0.9604
8.7835	0.1394
21.8598	3.3995
5.1871	0.7876
12.6705	69.2906
4.9677	2.4702
4.2805	2.6295
223.7	13.0791
20.6456	8.0766
2.5149	3.2521
0.7715	0.2717
1.1136	332.7
200.044	76.4686
77.881	289.554
164.647	333.178
13.8452	3246.75
757.154	1.2581
75.4225	3752.33
263.568	4.2574
0.7974	3.4127
329.604	14.6941
1.8134	1.0577
3.5276	0.843
6.9669	377.049
0.1813	0.3383
0.1873	3.7104
254.835	58.3456
1.3736	59.2115
58.6249	0.8824
77.849	0.0892
4.0411	0.2891
1.5969	5010.06
62.6847	0.2485
122.122	16.5903
139.433	92.7653
4.709	0.745
29.8507	0.5467
0.2893	0.5506
89.504	0.9681
1.4895	1024.06
52.4474	0.199
0.5689	78.1984
147.785	30.3679
1140.5	19.2124
40.6512	54.0151
3.5656	0.5328
2.9089	110.743
5.8886	0.2662
11.4583	1240.51
7.7095	1309.6
16.4192	2158.43
147.244	10.51
1.9891	5.6426
5.4538	9.0697
1.4368	4424.69
5.4255	6.1174
8.3234	12.3257
9.7245	22.0377
0.9256	7.3856
0.9722	8.3087
1.1549	8.1092
69.0266	7.1577
1.2055	5.1685
1.0869	3.8205
5.7458	4.7652
341.65	8.7574
41.5353	7.8944
3.2881	1.4969
218.089	63.5992
21.1867	10.7215
8.7464	0.7555
3.3546	1.3164
1.2176	14.6419
9.2438	6.1248
0.3814	2.6094
26.3773	6.9006
0.8709	15.3697
34.0135	1.9838
21.2542	3114.05
0.617	6.9798
18.4596	10.8246
1.6118	0.3384
0.1838	6.0814
0.0703	2.649
0.1437	2.5695
27.2488	1685.85
18.5031	32.6419
0.0631	46.3716
1.7892	1425.67
3.8772	1.4578
0.4044	2.2675
25.5246	1.2388
2.7045	1.4111
1.2261	2.4252
187.923	3.3167
4.3728	212.638
454.873	0.8296
24.2144	86.1543
3.4574	3.2206
3.0067	0.1877
29.7037	11.1736
5.5999	12.087
37.3734	2519.21
0.5955	0.2443
7.3898	0.9792
1.1513	21.2385
47.7273	21.2385
0.2895	17.7438
25.2389	17.1182
177.558	0.6293
2596.37	5.1599
6.7548	88.8968
9.5435	6.5841
24.2399	36.5534
0.1966	71.6446
108.885	1.863
27.9697	7.4405
43.5838	7079.94
2987.85	2785.09
280.593	16.7865
211.278	17.9641
29.8439	123.944
0.3857	1459.11
0.6707	228.54
2.8448	10.6383
0.7486	0.26
2.66	0.2974
22.5988	19.5251
0.4227	6.7806
0.462	1.8573
0.4248	54.8681
0.5818	6494.41
0.9283	0.8708
19.7743	97.4734
98.6443	0.8108
15.7525	0.4634
102.28	31.1015
40.5066	6.8162
43.4163	4.2585
7.4899	0.1206
98.724	1.3143
0.3534	34.1645
1.3143	2.3818
47.7161	29.4747
14.2703	0.1279
0.17	2.1679
24.7858	6594.41
0.156	22.1501
1.8905	42.413
197.844	0.3747
159.005	0.8001
120.79	0.1194
1.0035	0.4539
56.6166	345.957
15.8088	75.4132
55.5498	75.0269
0.0738	363.176
42.8605	26.1593
11.5965	7.1848
1.0834	10.5429
15.6953	6.9823
0.6798	130.391
0.779	878.131
178.057	4.124
217.521	0.9859
3.0227	8.7571
1.5244	10.4644
0.8315	1.9453
1.5254	2.7348
0.5867	9.2123
25.6599	2.9615
2.9201	3.5581
16.8609	0.129
19.286	3.8607
29.8948	108.932
2.8865	1.0654
2.884	35.3661
5.9092	672.764
11.9609	2.3855
0.8504	0.3226
14.0406	7.3455
38.0615	327.632
1.6811	217.588
1.5962	192.294
39.7421	0.6798
27.3891	5.5009
75.0952	31.1963
9.945	25.0034
53.4161	460.644
317.89	5.4543
1.9751	3.2078
4.8659	61.2242
41.9432	40.0917
97.4093	70.2719
0.9348	10.921
0.0512	16.972
2.5268	4.1261
13.9619	3.9866
0.4522	17.1148
11.0326	28.1312
3.5134	0.5478
1.5728	1.6281
46.7048	0.2704
3.8405	1083.1
5.5522	0.8191
0.6052	885.959
0.2735	150.142
0.2538	1.1179
1.0077	210.676
2.3614	5.8159
1.2846	2.7247
7.2279	446.615
0.1951	83.5512
207.332	0.4348
0.5005	2.7584
5.2201	0.482
193.882	0.279
17.2183	23.3894
6.4227	150.174
43.1969	1.8632
122.158	15.0113
67.5697	18.0786
455.97	101.077
7.7615	17.588
0.5835	4.8359
28.4999	0.1175
12.8638	0.1931
0.4097	117.692
0.1091	22.6273
1.2337	19.4817
135.466	5.559
20.1523	6.0669
4.2352	0.5268
9.3939	20.5347
24.7289	62.0323
0.1208	16.5331
0.5608	0.5421
149.879	5.9354
9.1259	19.3642
9.3999	7.5598
33.5931	11.3343
10.3489	0.407
46.9567	93.9901
14.3346	10.8747
99.8199	17.9954
69.0617	53.7549
120.702	4.3978
0.1969	0.1653
0.4376	0.2495
23.9038	0.933
0.6484	62.8031
1.3411	1.0492
7.1721	248.02
78.5959	112.823
21.0757	8.9247
13.5511	1.0845
23.4975	0.2545
4.9019	2.3435
412.123	11.3808
200.311	0.3381
77.1672	23.2975
29.1656	8.8979
0.9317	1.1397
221.695	7.8579
54.2599	23.8706
6.1921	691.322
90.3654	24.6108
112.969	1.5877
254.308	12.6624
31.6799	4.2137
3.1229	17.4514
909.302	6.4839
0.575	2.5256
14.405	1.5788
7.3749	1.2495
1.7322	4.717
3.9641	70.8007
28.7493	43.4837
6.4224	1.2392
5.7331	2.0166
182.405	49.4693
12.5318	1.7038
7.4499	18.7344
583.484	0.8607
353.709	12.0071
6.2044	0.6802
1167.18	8.8458
0.4063	447.161
7.8343	0.2914
1.9076	11.5253
8.3672	4.5629
25.0691	8.7596
9.4296	50.0969
3.7663	3.9388
262.402	49.4533
0.9711	15.7946
3.3006	0.2458
0.9589	5.2421
33.6923	4.8919
1.9602	3.6992
6.9199	5.2337
0.7472	8.4214
1.1059	2.4079
16.226	3042.2
1.4784	8.9333
1.5872	0.7955
735.732	59.442
19.6172	7.2103
62.6225	2.1791
2.5788	34.6807
180.18	2049.02
44.3576	0.2126
20.214	1.5933
0.151	112.81
0.0642	7.1371
19.7077	11608.9
0.3544	144.734
10.5532	0.2802
2.9928	0.1276
31.492	66.8012
20.9337	12.3197
4.3686	3.1934
0.0063	50.6149
0.0085	13.1973
0.006	0.9112
0.0063	1.1455
0.0334	4131.73
0.008	2.9193
0.0066	0.1038
166.506	39.148
0.0345	12.4634
0.0463	0.5196
69.8031	22.192
5.9142	2.0549
457.276	49.6919
47.1734	10.5157
194.319	40.7278
2.8565	15.9048
74.8102	1.4734
1.3556	0.2192
281.357	30.8321
117.897	0.8912
2.6201	4.0871
14.9981	18.9766
66.2621	102.442
0.33	23.6967
0.755	0.1791
5.6491	0.1825
0.5253	163.367
4.8035	0.5801
4.5704	49.4
0.8124	212.876
21.073	17.3408
30.1281	652.606
21.7942	2421.82
344.649	3439.37
2.2755	1554.63
13.6125	2.7416
1.2633	2.3498
42.9404	180.594
0.852	58.0355
3.6087	12.1738
3.6547	12.3633
2.943	86.9542
21.94	0.4277
362.596	2.043
9.0855	6.7915
9.0855	70.4454
1.6614	59.6708
1702.71	2.8753
32.8128	1.9027
151.156	14.2285
1.0658	0.8534
0.5345	12.238
20.218	22647.9
38.3727	824.097
50.4595	8.7036
37.297	0.6883
13.2907	1.2729
18.9651	2568.49
2.5355	31.051
182.008	168.821
1.0197	107.784
0.3331	2.0028
27.1408	11.2399
1195.95	17.2623
345.187	0.4784
445.783	9.645
1393.91	0.9588
41.6858	68.4957
0.2973	304.717
25.5968	16.0322
47.7634	1.5885
18.9062	1.6392
25.1345	65.6659
1.5617	2.208
18.1366	0.6236
43.1631	3.071
541.526	314.415
21.3923	2.8049
51.013	605.12
8.4258	22.5533
0.6717	7.574
9.3679	39.7892
1.3195	9.8158
1.4644	1.7803
8.0154	79.6034
100.306	153.846
7.7761	9.0051
1242.91	21.3718
8.9065	0.1934
141.21	2.1106
11.8431	2.6844
6.359	121.99
31.9106	11.5245
1.6837	0.4341
141.021	521.703
3124.32	32.8965
247.61	176.817
129.976	2522.83
111.96	2.9745
1.3012	215.349
8.2087	0.2777
431.938	0.063
19.089	0.0746
0.267	1.4789
1.2492	3.9084
16.8677	6.4229
3.7566	66.6695
2.2306	1.9248
1.1466	8.7527
4.7086	1.875
3.0939	2.0878
15.8709	16.2846
2.9973	0.0932
15.8709	0.8954
15.8709	3.0902
2195.19	9.042
653.108	367.483
306.031	918.453
936.741	12.0691
2500.75	2.8535
306.54	34.0655
36.3297	29.4718
43.4689	52.3643
20.8731	5.4968
68.3181	40.4956
75.2041	225.434
252.465	158.273
33.4412	165.892
12.0667	40.8052
5.494	6.97
51.6046	73.711
394.302	73.3162
4.3085	2.6892
5.1704	1.1184
9.0854	1.1939
3.3791	0.9766
70.6005	10.1505
9.3352	1.2249
7.2978	49.0088
70.484	108.403
1.244	1.4842
2.8902	3871.87
0.706	52.0577
111.76	68.9936
578.874	0.858
0.137	137.871
8.7512	1.6821
0.3109	22.7441
35.9155	4.6489
0.1864	1.5221
10.5969	450.847
0.1872	4.4898
90.3019	4949.32
1.3345	14.7914
8.0437	2.1248
1792.54	2.1697
1788.28	2.4972
1669.76	32.8052
1799.18	163.215
1797.92	136.682
912.256	3.1543
1787.03	105.684
1799.18	8.7184
1799.18	12.8908
1799.18	2227.48
1799.18	122.135
1799.18	1.7224
1799.18	0.3409
1797.02	1.9796
1788.28	1.6025
1799.18	1871.23
1562.96	1165.7
1799.18	1081.98
1788.28	3.021
3.0943	2.1191
0.9295	72.9873
0.2791	25.7826
0.8099	31.428
1.9798	4.9879
16.023	136.616
0.2312	854.29
20.2997	131.229
2.1301	4.0391
7.4856	28.204
3.1671	22.9603
14.6138	2342.18
71.8371	48.665
1411.41	58.4473
882.844	11.6103
97.7963	10.1221
4.0383	2.4413
0.844	5.0087
264.173	2218.91
3.6984	17.0382
48.1699	4.586
38.6795	0.9738
14.9514	4.6791
50.7188	4.6791
102.525	0.1646
25.379	16.0616
0.4103	16.3516
94.5715	0.5735
103.912	10.0691
0.3351	104.99
12.678	3.319
36.3359	37.1471
4.2805	3.3458
4.0548	138.851
0.3454	0.3125
0.1516	2.6188
2.2423	0.3746
182.566	1816.73
50.4348	126.093
3.324	2480.46
4.4319	28.7931
2.8073	39.356
8.5669	11.3075
43.0035	47.3786
156.523	0.5015
177.211	1.1016
35.6695	25.9717
0.0348	967.85
31.5133	11.6501
0.0341	42.2367
0.0346	1.6843
1.2026	1194.47
5.3458	2.9373
9.3749	538.542
87.1656	416.948
2331.33	9.9915
0.0829	3.9907
27.8882	23.7455
2.9922	11.5392
31.9158	2757.2
28.7944	93.7772
0.5692	1.0442
4.1991	0.5173
56.6934	22.2216
1.6839	17.3529
3.261	60.269
3.2768	0.2001
0.6479	9.5702
0.7994	5.5945
1.393	0.5219
3.8573	2.9216
550.243	27.3927
14.625	31.5403
72.4252	4.3986
56.1631	14.5837
3.2375	6.3186
0.3402	204.618
28.4911	8.8484
80.5496	21.5996
220.164	87.1573
3642.1	1245.43
2166.63	16.091
128.862	238.981
23.3572	1488.36
1.2905	2035.82
0.0437	358.723
0.0485	21.0058
43.6672	165.351
8.3763	1415.23
2.485	6.4946
36.9608	19.4311
739.538	6.8285
1201.1	1.2392
136.953	2.3296
372.097	53.84
30.0947	0.1591
403.758	0.4432
1.3468	38.5532
0.3529	8.4064
0.5099	180.186
2.3064	7.2592
57.6035	2456.38
0.1001	12.6688
75.6911	5299.49
168.254	14.076
0.2766	9.5622
122.002	0.1224
1.0672	9.5754
0.6788	10.0151
6.0609	4.9774
12.359	4.1577
6.6128	1.7089
1.3704	1.4758
8.7248	34.7202
0.3153	167.671
6.7323	16.4549
4.4632	13.9102
75.9132	23.5118
2.1133	465.405
46.3784	3.6296
14.9406	0.2198
1.476	21.7108
1349.59	1582.25
215.982	2788.66
1.2714	0.5275
0.1944	2.5986
0.1858	7.9278
23.6722	666.375
0.9084	3.1249
16.8944	12.4929
2.8103	312.085
197.652	222.032
1.6355	222.032
6.249	230.723
3.8427	230.723
1.6211	13.7976
1.4164	53.671
0.8877	7.5579
0.6955	1171.89
9.6361	6.2726
16.9453	1.5064
7.9773	18.0239
129.836	0.3797
190.656	216.047
193.764	231.516
3.0354	3.5926
141.754	0.846
8.6655	7.4061
12.7963	61.7593
20.312	16.6493
2.3494	23.7736
36.4217	0.3355
13.8601	120.704
0.7969	2902.24
18.3693	7.1268
6.607	2.9785
10.5227	2771.6
48.1242	266.517
28.0815	16.274
3074.9	110.487
1796.87	7.0709
3.238	4.2829
466.996	3777.03
0.656	48.563
0.6834	5.028
1.2384	221.434
7.4666	11.879
88.8331	39.9775
98.6364	5.5414
15.0718	0.1275
1.9785	2.8694
62.803	15.2966
3.5118	125.235
503.227	0.7624
6.1072	2.1947
29.8274	58.6362
0.0917	25.7937
1.7089	2.5055
3.2767	6.979
1.2345	28.8412
2.9844	21.8373
0.1513	64.144
2.3786	22.4233
0.1844	40.4124
0.571	0.9949
0.6088	3.797
225.889	4.4994
14.6409	0.8795
4.2277	670.499
4.378	9.1058
4.3787	70.9615
13.4925	1.128
29.1838	3.4912
34.9623	34.3023
0.059	3.0778
0.3445	0.6027
0.2336	18.4821
0.6654	19.6654
6.5449	73.5376
34.5311
3.1395
4.7819
0.1751
0.179
7.2231
1.5918
65.0102
62.5735
126.744
60.1267
2.566
4.5144
134.297
34.5736
39.1674
0.6266
4.1698
6.11
143.385
344.178
451.125
95.2855
262.42
1610.85
324.335
64.5797
1716.54
1584.75
177.895
1716.54
18.9263
10.3809
186.962
1.1541
38.6834
1.4512
28.5234
9.0755
4.4318
1.3371
118.765
37.4345
37.4345
334.203
266.84
5.5873
5.5873
0.6069
0.713
0.6069
17.6369
0.6061
0.9017
66.4083
13.2397
7.7087
3.7703
3.5757
59.2882
12.2339
96.1412
0.2579
5.3403
10.6887
83.3936
3.7248
3.5443
6.9738
61.6202
0.9672
0.32
8.2615
8.1734
28.6565
0.1763
39.8914
87.7079
43.085
5.3508
0.4977
1.2462
6.6149
16.0672
0.0271
1.0151
2.0365
51.8111
4.2421
152.525
31.7326
3.3529
13.9863
3.2785
7.6989
63.5625
20.1373
10.1296
5.3175
26.783
0.8971
49.2414
105.671
924.876
3.7639
1.0025
[truncated: 2,768 more rows]

## Sheet: Figure_4C
	STRING	Live cells	Fixed cells	Fix+Perm	Fix 3X DSS
N/F		65.7	70.1	58.8	38.8
0.1	45.0758	3	2.9	2.2	1.8
0.2	30.1418	2	2.2	2.2	1.5
0.3	11.2287	3	2.9	0.7	1.3
0.4	5.25329	2	1.5	5.9	2
0.5	3.048	2	0.7	1.5	1.3
0.6	1.79745	0	0	0.7	1
0.7	1.08819	2	1.5	2.2	2.5
0.8	0.896058	1	0.7	1.5	1.5
0.9	1.4707	19.2	17.5	24.3	48.4

## Sheet: Figure_5B
	STRING	1X PhoX - Fix+Perm	3X PhoX - Fix+Perm
N/F		30.4	33.6
0.1	45.0758	1.4	2.1
0.2	30.1418	2.5	2.1
0.3	11.2287	1.6	1.6
0.4	5.25329	2.5	1.6
0.5	3.048	2.1	2
0.6	1.79745	0.9	1.2
0.7	1.08819	2.3	1.7
0.8	0.896058	2.1	1.5
0.9	1.4707	54.3	52.6

## Sheet: Figure_5F
Cα-Cα distance (Å)	Number of crosslinks (#)
0-5	83
5-10	861
10-15	2207
15-20	1347
20-25	697
25-30	409
30-35	341
35-40	241
40-45	212
45-50	122
>50	118
